# Supplementary material for: Targeting transcription factors through an IMiD independent zinc finger domain
Source: EMBO Mol Med. 2025 May 14;17(6):1393–416. doi: 10.1038/s44321-025-00241-3 (PMC12163085; doi:10.1038/s44321-025-00241-3)
Supplement: Supplementary file 3 — Data Set EV1 [file 44321_2025_241_MOESM3_ESM.xlsx]

## Sheet: Dataset EV1
Dataset EV1. Crystallographic and refinement statistics of the ZFC4-DNA complex
Data collection	SALL4 ZFC4-DNA
	SALL4/6y0265s5
Wavelength	1.283
Resolution range	59.68-2.09 (2.165-2.09)
Space group	P21 21 21
Unit Cell	49.25 70.51 112.06 90 90 90
Total reflections	124738 (12719)
Unique reflections	23713 (2338)
Multiplicity	5.3 (5.4)
Completeness (%)	99.55 (99.79)
Mean I/Sigma (I)	6.67 (1.32)
Wilson B-factor	39.27
R-merge	0.2089 (2.028)
R-meas	0.2318 (2.243)
R-pim	0.09895 (0.9468)
CC1/2	0.991 (0.309)
CC*	0.998(0.687)
Reflections used in refinement	23712 (2338)
Reflections used for R-free	1132 (119)
R-work	0.2014 (0.3205)
R-free	0.2300 (0.3622)
CC(work)	0.938 (0.683)
CC(free)	0.922 (0.653)
Number of non-hydrogen atoms	2456
macromolecules	2218
ligands	6
solvent	232
Protein residues	161
RMS (bonds)	0.006
RMS (angles)	0.83
Ramachandran favoured (%)	99.35
Ramachandran allowed (%)	0.65
Ramachandran outliers (%)	0
Rotamer outliers	1.53
Clashscore	3.04
Average B-factor	41.24
macromolecules	41.88
ligands	46.54
solvent	41.72
Number of TLS group	15
