# Supplementary material for: Targeting transcription factors through an IMiD independent zinc finger domain
Source: EMBO Mol Med. 2025 May 14;17(6):1393–416. doi: 10.1038/s44321-025-00241-3 (PMC12163085; doi:10.1038/s44321-025-00241-3)
Supplement: Supplementary file 4 — Data Set EV2 [file 44321_2025_241_MOESM4_ESM.xlsx]

## Sheet: Dataset EV2
Dataset EV2. Selected compounds from LOPAC and Anticancer libraries based on docking scores on the ZFC4 binding site
LOPAC1280
Name	SALL4A-DNA Binding site 3	SALL4B-DNA Binding site 1
Ancitabine hydrochloride	-6.78	-6.77
Indinavir sulfate salt hydrate	-6.63	-6.51
(±)-Norepinephrine (+)bitartrate	-6.54	-6.53
L(±)-Norepinephrine (+)bitartrate	-6.54	-6.53
(±)-HA-966	-6.32	-6.02
N6-2-(4-Aminophenyl)ethyladenosine	-6.13	-6.69
SKF-89145 hydrobromide	-6.05	-5.58
Cytosine-1-beta-D-arabinofuranoside	-5.99	-6.23
1-Aminobenzotriazole	-5.84	-5.15
Adenosine	-5.82	-6.08
2-Chloroadenosine	-5.74	-5.66
D-Cycloserine	-5.62	-5.47
DL-Cycloserine	-5.62	-5.47
5-azacytidine	-5.59	-6.21
Aminophylline ethylenediamine	-5.54	-5.64
L-Cycloserine	-5.49	-5.41
Gemcitabine hydrochloride	-5.49	-6.16
Acyclovir	-5.4	-5.25
4-Aminopyridine	-5.39	-5.28
Apomorphine hydrochloride hemihydrate	-5.27	-5.42
Allopurinol	-5.26	-6.04
Indirubin-3’-oxime	-5.24	-5.44
GR79236X	-5.23	-5.74
Acetazolamide	-5.21	-6.11
Pyrocatechol	-5.2	-6.41
Alfuzosin hydrochloride	-5.18	-5.9
(±)-Baclofen	-5.16	-5.56
4-Aminobenzamidine dihydrochloride	-5.14	-5.31
Gabaculine hydrochloride	-5.09	-5.17
HEMADO	-5	-5.98
3'-Azido-3'-deoxythymidine	-5	-5.57
FDA approved anti-cancer compounds
Gemcitabine HCl (Gemzar)	-6.78	-6.27
Cytarabine	-6.73	-6.48
Canagliflozin	-6.63	-7.47
Dorzolamide HCl	-6.43	-5.25
Gemcitabine	-6.31	-6.22
Decitabine	-6.08	-5.44
Entinostat	-5.92	-5.96
Regorafenib	-5.92	-5.78
Fludarabine	-5.88	-6.26
Floxuridine	-5.82	-6.47
Quercetin	-5.81	-5.65
Veliparib	-5.8	-5.42
Nelarabine	-5.76	-6.41
Cladribine	-5.68	-6.23
Clofarabine	-5.67	-6.34
R406 (free base)	-5.6	-5.72
Ftorafur	-5.24	-5.57
Streptozotocin	-5.13	-5.68
(-)-Epigallocatechin gallate	-5.05	-5.52
