# Supplementary material for: Targeting transcription factors through an IMiD independent zinc finger domain
Source: EMBO Mol Med. 2025 May 14;17(6):1393–416. doi: 10.1038/s44321-025-00241-3 (PMC12163085; doi:10.1038/s44321-025-00241-3)
Supplement: Supplementary file 5 — Data Set EV3 [file 44321_2025_241_MOESM5_ESM.xlsx]

## Sheet: Dataset EV3
Dataset EV3. Docking scores of SH library compounds on the ZFC4 binding site
	Docking Score		SMILES
	SALL4A	SALL4B
SH1	-6.43	-6.69	Nc3ccccc3NC(=O)/C=C/c2cccnc2Nc1cc(OC)c(OC)c(OC)c1
SH2	-6.92	-5.52	COc3cc(NC(=O)/C=C/c2cccnc2Nc1cc(OC)c(OC)c(OC)c1)c(N)cc3
SH3	-6.99	-5.06	Cc3cc(NC(=O)/C=C/c2cccnc2Nc1cc(OC)c(OC)c(OC)c1)c(N)cc3
SH4	-7.37	-6.92	Cc3cc(NC(=O)/C=C/c2cccnc2Nc1cc(OC)c(OC)c(OC)c1)c(N)cc3C
SH5	-7.71	-6.69	Fc3cc(NC(=O)/C=C/c2cccnc2Nc1cc(OC)c(OC)c(OC)c1)c(N)cc3
SH6	-7.29	-7.47	Clc3cc(NC(=O)/C=C/c2cccnc2Nc1cc(OC)c(OC)c(OC)c1)c(N)cc3
SH7	-6.36	-6.64	Clc3cc(NC(=O)/C=C/c2cccnc2Nc1cc(OC)c(OC)c(OC)c1)c(N)cc3Cl
SH8	-6.06	-4.76	COc1cc(cc(OC)c1OC)Nc2ncccc2/C=C/C(=O)NO
SH9	-6	-7.64	Nc3ccccc3NC(=O)/C=C/c2cccnc2Nc1ccc(OC)cc1
SH10	-6.85	-6.78	COc3cc(NC(=O)/C=C/c2cccnc2Nc1ccc(OC)cc1)c(N)cc3
SH11	-6.57	-6.72	Cc3cc(NC(=O)/C=C/c2cccnc2Nc1ccc(OC)cc1)c(N)cc3
SH12	-7.18	-5.94	Cc3cc(NC(=O)/C=C/c2cccnc2Nc1ccc(OC)cc1)c(N)cc3C
SH13	-7.93	-7.01	Fc3cc(NC(=O)/C=C/c2cccnc2Nc1ccc(OC)cc1)c(N)cc3
SH14	-7.39	-6.66	Clc3cc(NC(=O)/C=C/c2cccnc2Nc1ccc(OC)cc1)c(N)cc3
SH15	-6.74	-7.07	Clc3cc(NC(=O)/C=C/c2cccnc2Nc1ccc(OC)cc1)c(N)cc3Cl
SH16	-6.59	-3.85	COc1ccc(cc1)Nc2ncccc2/C=C/C(=O)NO
SH17	-6.08	-7.78	Nc3ccccc3NC(=O)/C=C/c2cccnc2Nc1ccc(F)cc1
SH18	-6.78	-6.09	COc3cc(NC(=O)/C=C/c2cccnc2Nc1ccc(F)cc1)c(N)cc3
SH19	-6.47	-7.25	Cc3cc(NC(=O)/C=C/c2cccnc2Nc1ccc(F)cc1)c(N)cc3
SH20	-7.08	-7.77	Cc3cc(NC(=O)/C=C/c2cccnc2Nc1ccc(F)cc1)c(N)cc3C
SH21	-6.75	-7.09	Fc3cc(NC(=O)/C=C/c2cccnc2Nc1ccc(F)cc1)c(N)cc3
SH22	-6.13	-8	Clc3cc(NC(=O)/C=C/c2cccnc2Nc1ccc(F)cc1)c(N)cc3
SH23	-6.96	-6.93	Clc3cc(NC(=O)/C=C/c2cccnc2Nc1ccc(F)cc1)c(N)cc3Cl
SH24	-4.79	-4.68	Fc1ccc(cc1)Nc2ncccc2/C=C/C(=O)NO
SH25	-6.72	-7.26	Nc3ccccc3NC(=O)/C=C/c2cccnc2Nc1ccc(cc1)C(F)(F)F
SH26	-6.58	-5.75	COc3cc(NC(=O)/C=C/c2cccnc2Nc1ccc(cc1)C(F)(F)F)c(N)cc3
SH27	-6.72	-7.47	Cc3cc(NC(=O)/C=C/c2cccnc2Nc1ccc(cc1)C(F)(F)F)c(N)cc3
SH28	-6.57	-8.01	Cc3cc(NC(=O)/C=C/c2cccnc2Nc1ccc(cc1)C(F)(F)F)c(N)cc3C
SH29	-6.44	-7.58	Fc3cc(NC(=O)/C=C/c2cccnc2Nc1ccc(cc1)C(F)(F)F)c(N)cc3
SH30	-7.17	-7.2	Clc3cc(NC(=O)/C=C/c2cccnc2Nc1ccc(cc1)C(F)(F)F)c(N)cc3
SH31	-7.89	-5.42	Clc3cc(NC(=O)/C=C/c2cccnc2Nc1ccc(cc1)C(F)(F)F)c(N)cc3Cl
SH32	-2.93	-6.61	FC(F)(F)c1ccc(cc1)Nc2ncccc2/C=C/C(=O)NO
SH33	-7.31	-7.7	Nc3ccccc3NC(=O)/C=C/c2cccnc2Nc1ccc(Cl)cc1
SH34	-6.07	-6.19	COc3cc(NC(=O)/C=C/c2cccnc2Nc1ccc(Cl)cc1)c(N)cc3
SH35	-6.58	-8.24	Cc3cc(NC(=O)/C=C/c2cccnc2Nc1ccc(Cl)cc1)c(N)cc3
SH36	-7.08	-7.05	Cc3cc(NC(=O)/C=C/c2cccnc2Nc1ccc(Cl)cc1)c(N)cc3C
SH37	-6.42	-7.64	Fc3cc(NC(=O)/C=C/c2cccnc2Nc1ccc(Cl)cc1)c(N)cc3
SH38	-6.65	-7.95	Clc3cc(NC(=O)/C=C/c2cccnc2Nc1ccc(Cl)cc1)c(N)cc3
SH39	-7.03	-7.19	Clc3cc(NC(=O)/C=C/c2cccnc2Nc1ccc(Cl)cc1)c(N)cc3Cl
SH40	-3.52	-6.76	Clc1ccc(cc1)Nc2ncccc2/C=C/C(=O)NO
SH41	-6.95	-4.78	Nc3ccccc3NC(=O)c2cccnc2Nc1cc(OC)c(OC)c(OC)c1
SH42	-7.03	-5.48	COc3cc(NC(=O)c2cccnc2Nc1cc(OC)c(OC)c(OC)c1)c(N)cc3
SH43	-7.37	-5.51	Cc3cc(NC(=O)c2cccnc2Nc1cc(OC)c(OC)c(OC)c1)c(N)cc3
SH44	-6.87	-6.48	Cc3cc(NC(=O)c2cccnc2Nc1cc(OC)c(OC)c(OC)c1)c(N)cc3C
SH45	-7.14	-5.68	Fc3cc(NC(=O)c2cccnc2Nc1cc(OC)c(OC)c(OC)c1)c(N)cc3
SH46	-6.26	-5.48	Clc3cc(NC(=O)c2cccnc2Nc1cc(OC)c(OC)c(OC)c1)c(N)cc3
SH47	-6.95	-5.7	Clc3cc(NC(=O)c2cccnc2Nc1cc(OC)c(OC)c(OC)c1)c(N)cc3Cl
SH48	-6.23	-6.37	COc1cc(cc(OC)c1OC)Nc2ncccc2C(=O)NO
SH49	-6.36	-5.39	Nc3ccccc3NC(=O)c2cccnc2Nc1ccc(OC)cc1
SH50	-6.51	-5.1	COc3cc(NC(=O)c2cccnc2Nc1ccc(OC)cc1)c(N)cc3
SH51	-6.73	-5.03	Cc3cc(NC(=O)c2cccnc2Nc1ccc(OC)cc1)c(N)cc3
SH52	-6.7	-6.64	Cc3cc(NC(=O)c2cccnc2Nc1ccc(OC)cc1)c(N)cc3C
SH53	-6.22	-5.63	Fc3cc(NC(=O)c2cccnc2Nc1ccc(OC)cc1)c(N)cc3
SH54	-7.05	-5.33	Clc3cc(NC(=O)c2cccnc2Nc1ccc(OC)cc1)c(N)cc3
SH55	-6.63	-6.18	Clc3cc(NC(=O)c2cccnc2Nc1ccc(OC)cc1)c(N)cc3Cl
SH56	-3.51	-1.93	COc1ccc(cc1)Nc2ncccc2C(=O)NO
SH57	-6.73	-5.56	Nc3ccccc3NC(=O)c2cccnc2Nc1ccc(F)cc1
SH58	-6.91	-5.31	COc3cc(NC(=O)c2cccnc2Nc1ccc(F)cc1)c(N)cc3
SH59	-7.12	-4.88	Cc3cc(NC(=O)c2cccnc2Nc1ccc(F)cc1)c(N)cc3
SH60	-6.86	-6.8	Cc3cc(NC(=O)c2cccnc2Nc1ccc(F)cc1)c(N)cc3C
SH61	-6.46	-5.35	Fc3cc(NC(=O)c2cccnc2Nc1ccc(F)cc1)c(N)cc3
SH62	-6.78	-5.05	Clc3cc(NC(=O)c2cccnc2Nc1ccc(F)cc1)c(N)cc3
SH63	-6.41	-7.13	Clc3cc(NC(=O)c2cccnc2Nc1ccc(F)cc1)c(N)cc3Cl
SH64	-2.36	-5.47	Fc1ccc(cc1)Nc2ncccc2C(=O)NO
SH65	-7.25	-6.56	Nc3ccccc3NC(=O)c2cccnc2Nc1ccc(cc1)C(F)(F)F
SH66	-7.27	-5.95	COc3cc(NC(=O)c2cccnc2Nc1ccc(cc1)C(F)(F)F)c(N)cc3
SH67	-7.18	-5.56	Cc3cc(NC(=O)c2cccnc2Nc1ccc(cc1)C(F)(F)F)c(N)cc3
SH68	-7.2	-7.58	Cc3cc(NC(=O)c2cccnc2Nc1ccc(cc1)C(F)(F)F)c(N)cc3C
SH69	-7.97	-5.75	Fc3cc(NC(=O)c2cccnc2Nc1ccc(cc1)C(F)(F)F)c(N)cc3
SH70	-77.73	-5.12	Clc3cc(NC(=O)c2cccnc2Nc1ccc(cc1)C(F)(F)F)c(N)cc3
SH71	-7.96	-7.22	Clc3cc(NC(=O)c2cccnc2Nc1ccc(cc1)C(F)(F)F)c(N)cc3Cl
SH72	-2.67	-3.33	FC(F)(F)c1ccc(cc1)Nc2ncccc2C(=O)NO
SH73	-7.84	-6.71	Nc3ccccc3NC(=O)c2cccnc2Nc1ccc(Cl)cc1
SH74	-6.84	-6.62	COc3cc(NC(=O)c2cccnc2Nc1ccc(Cl)cc1)c(N)cc3
SH75	-7.39	-5.19	Cc3cc(NC(=O)c2cccnc2Nc1ccc(Cl)cc1)c(N)cc3
SH76	-6.92	-7.37	Cc3cc(NC(=O)c2cccnc2Nc1ccc(Cl)cc1)c(N)cc3C
SH77	-7.92	-6.34	Fc3cc(NC(=O)c2cccnc2Nc1ccc(Cl)cc1)c(N)cc3
SH78	-6.87	-5.36	Clc3cc(NC(=O)c2cccnc2Nc1ccc(Cl)cc1)c(N)cc3
SH79	-6.64	-6.95	Clc3cc(NC(=O)c2cccnc2Nc1ccc(Cl)cc1)c(N)cc3Cl
SH80	-6.11	-2.78	Clc1ccc(cc1)Nc2ncccc2C(=O)NO

## Sheet: Legend
Bold: Shortlisted compounds by docking as ligand candidates of SALL4 isoforms; these compounds were selected based on docking scores more negative than -6.0 against SALL4A and SALL4B AlphaFold models with DNA
