# Supplementary material for: Targeting transcription factors through an IMiD independent zinc finger domain
Source: EMBO Mol Med. 2025 May 14;17(6):1393–416. doi: 10.1038/s44321-025-00241-3 (PMC12163085; doi:10.1038/s44321-025-00241-3)
Supplement: Supplementary file 6 — Data Set EV4 [file 44321_2025_241_MOESM6_ESM.xlsx]

## Sheet: Dataset EV4
Dataset EV4. EC50 of cell lines treated with varying concentration of SH compounds
	EC50
Compound	SNU387Lo	SNU398Hi	SNU387-EvLo	SNU387-TgSALL4AAHi	SNU387-TgSALL4BBHi
SH1	~30	~3	Nil	Nil	Nil
SH2	>30	0.4	>10	1.3	0.4
SH3	>30	~1.5	Nil	Nil	Nil
SH4	>30	~2	Nil	Nil	Nil
SH5	>30	~2.5	Nil	Nil	Nil
SH6	>30	0.5	>10	1.3	0.5
SH7	~30	0.3	>10	1	0.3
SH8	>30	>30	Nil	Nil	Nil
SH9	>30	~25	Nil	Nil	Nil
SH10	>30	~2.5	Nil	Nil	Nil
SH11	~10	~3	Nil	Nil	Nil
SH12	>30	~25	Nil	Nil	Nil
SH13	NA	NA	NA	NA	NA
SH14	~25	~7	Nil	Nil	Nil
SH15	>30	~20	Nil	Nil	Nil
SH16	>30	>30	Nil	Nil	Nil
SH17	>30	~30	Nil	Nil	Nil
SH18	>30	~2	Nil	Nil	Nil
SH19	~20	~8	Nil	Nil	Nil
SH20	>30	~12	Nil	Nil	Nil
SH21	>30	~25	Nil	Nil	Nil
SH22	~30	~15	Nil	Nil	Nil
SH23	~25	~12	Nil	Nil	Nil
SH24	NA	NA	NA	NA	NA
SH25	>30	30	Nil	Nil	Nil
SH26	~12	~6	Nil	Nil	Nil
SH27	>30	~12	Nil	Nil	Nil
SH28	~25	~12	Nil	Nil	Nil
SH29	>30	~12	Nil	Nil	Nil
SH30	~30	~12	Nil	Nil	Nil
SH31	~14	~10	Nil	Nil	Nil
SH32	>30	~8	Nil	Nil	Nil
SH33	>30	~20	Nil	Nil	Nil
SH34	~5	~3	Nil	Nil	Nil
SH35	~20	~9	Nil	Nil	Nil
SH36	>30	~17	Nil	Nil	Nil
SH37	>30	~17	Nil	Nil	Nil
SH38	>30	~15	Nil	Nil	Nil
SH39	~25	~16	Nil	Nil	Nil
SH40	>30	~15	Nil	Nil	Nil
SH41	>30	>30	Nil	Nil	Nil
SH42	>30	>30	Nil	Nil	Nil
SH43	~30	~12	Nil	Nil	Nil
SH44	>30	>30	Nil	Nil	Nil
SH45	>30	>30	Nil	Nil	Nil
SH46	>30	>30	Nil	Nil	Nil
SH47	>30	~18	Nil	Nil	Nil
SH48	>30	>30	Nil	Nil	Nil
SH49	>30	>30	Nil	Nil	Nil
SH50	>30	>30	Nil	Nil	Nil
SH51	>30	>30	Nil	Nil	Nil
SH52	>30	>30	Nil	Nil	Nil
SH53	>30	>30	Nil	Nil	Nil
SH54	>30	>30	Nil	Nil	Nil
SH55	>30	~25	Nil	Nil	Nil
SH56	>30	>30	Nil	Nil	Nil
SH57	>30	>30	Nil	Nil	Nil
SH58	>30	>30	Nil	Nil	Nil
SH59	>30	>30	Nil	Nil	Nil
SH60	>30	>30	Nil	Nil	Nil
SH61	52	38	55	52	~40
SH62	>30	~25	Nil	Nil	Nil
SH63	>30	~20	Nil	Nil	Nil
SH64	>30	>30	Nil	Nil	Nil
SH65	>30	~25	Nil	Nil	Nil
SH66	>30	~25	Nil	Nil	Nil
SH67	>30	>30	Nil	Nil	Nil
SH68	>30	>30	Nil	Nil	Nil
SH69	>30	~16	Nil	Nil	Nil
SH70	>30	~25	Nil	Nil	Nil
SH71	~25	~16	Nil	Nil	Nil
SH72	>30	~25	Nil	Nil	Nil
SH73	>30	~30	Nil	Nil	Nil
SH74	>30	~20	Nil	Nil	Nil
SH75	>30	>30	Nil	Nil	Nil
SH76	>30	~30	Nil	Nil	Nil
SH77	>30	~25	Nil	Nil	Nil
SH78	>30	~25	Nil	Nil	Nil
SH79	>30	~20	Nil	Nil	Nil
SH80	>30	>30	Nil	Nil	Nil

## Sheet: Legend
Lo Indicates low level of SALL4; HiIndicates high level of SALL4; AHiIndicates high level of SALL4A only; BHiIndicates high level of SALL4B only
