# Supplementary material for: Targeting transcription factors through an IMiD independent zinc finger domain
Source: EMBO Mol Med. 2025 May 14;17(6):1393–416. doi: 10.1038/s44321-025-00241-3 (PMC12163085; doi:10.1038/s44321-025-00241-3)
Supplement: Supplementary file 7 — Data Set EV5 [file 44321_2025_241_MOESM7_ESM.xlsx]

## Sheet: Dataset EV5
Dataset EV5. Docking scores of SH6, SH61, and 3 thalidomide analogues against the predicted binding site in the SALL4A-CUL4A and the SALL4B-CUL4A complexes.
Compound	Docking scores
	SALL4A-CUL4A	SALL4B-CUL4A
SH6	-10.12	-10.21
SH61	-5.25	-6.01
Lenalidomide	-5.98	-6.12
Thalidomide	-7.01	-7.45
Pomalidomide	-6.26	-6.39

## Sheet: Legend
ZFC2-4 of SALL4A was docked to CUL4A to form a SALL4A-CUL4A complex. ZFC4 of SALL4B was docked to CUL4A to form a SALL4B-CUL4A complex. The same binding site was identified in both complexes and targeted in molecular docking of the five compounds.
