# Supplementary material for: Targeting transcription factors through an IMiD independent zinc finger domain
Source: EMBO Mol Med. 2025 May 14;17(6):1393–416. doi: 10.1038/s44321-025-00241-3 (PMC12163085; doi:10.1038/s44321-025-00241-3)
Supplement: Supplementary file 8 — Data Set EV6 [file 44321_2025_241_MOESM8_ESM.xlsx]

## Sheet: Dataset EV6
Dataset EV6. Down regulated proteins by SH6 detected using Tandem Mass Tag Mass Spectrometry
UniprotID	GeneSymbol	Description	-logPVal	log2FC
Q96JP5	ZFP91	E3 ubiquitin-protein ligase ZFP91	5.52071	-3.13334
Q9UJQ4	SALL4	Sal-like protein 4	4.2913	-2.55693
Q96CK0	ZNF653	Zinc finger protein 653	4.23093	-2.55525
Q14103-3	HNRNPD_1	Isoform 3 of Heterogeneous nuclear ribonucleoprotein D0	4.31958	-1.94614
P02795	MT2A	Metallothionein-2	2.84046	-1.70524
P56178	DLX5	Homeobox protein DLX-5	3.12732	-1.55224
Q5T230	UTF1	Undifferentiated embryonic cell transcription factor 1	4.78575	-1.51586
Q76N32	CEP68	Centrosomal protein of 68 kDa	3.71676	-1.50479
Q9H4X1	RGCC	Regulator of cell cycle RGCC	3.37326	-1.49075
A6NHT5	HMX3	Homeobox protein HMX3	3.64613	-1.4625
Q9P021	CRIPT	Cysteine-rich PDZ-binding protein	3.30436	-1.4479
Q01664	TFAP4	Transcription factor AP-4	4.56833	-1.44576
Q9NPA3	MID1IP1	Mid1-interacting protein 1	3.00196	-1.40125
Q96BU1	S100PBP	S100P-binding protein	3.68701	-1.38816
Q8WY91	THAP4	Peroxynitrite isomerase THAP4	3.84094	-1.35459
Q96EU6	RRP36	Ribosomal RNA processing protein 36 homolog	3.96849	-1.32666
Q6PL18	ATAD2	ATPase family AAA domain-containing protein 2	3.75875	-1.31751
O76080	ZFAND5	AN1-type zinc finger protein 5	3.45927	-1.27751
Q13428-7	TCOF1_1	Isoform 7 of Treacle protein	3.13496	-1.27453
Q56NI9	ESCO2	N-acetyltransferase ESCO2	4.15987	-1.26974
Q96MT1-5	RNF145	Isoform 5 of RING finger protein 145	3.74619	-1.26735
Q9Y6Y0	IVNS1ABP	Influenza virus NS1A-binding protein	4.55073	-1.26395
O60307	MAST3	Microtubule-associated serine/threonine-protein kinase 3	3.68728	-1.24019
Q9Y6H1	CHCHD2	Coiled-coil-helix-coiled-coil-helix domain-containing protein 2	3.70638	-1.23836
Q8N4X5-4	AFAP1L2	Isoform 4 of Actin filament-associated protein 1-like 2	3.37224	-1.18832
Q8N441	FGFRL1	Fibroblast growth factor receptor-like 1	2.65045	-1.18823
O95785-3	WIZ	Isoform 3 of Protein Wiz	5.64006	-1.17967
Q9NX31	OSER1	Oxidative stress-responsive serine-rich protein 1	2.89145	-1.17255
Q9BWT1-2	CDCA7	Isoform 2 of Cell division cycle-associated protein 7	3.69092	-1.15931
P0DMU7	CT45A6	Cancer/testis antigen family 45 member A6	4.27445	-1.15136
O43164	PJA2	E3 ubiquitin-protein ligase Praja-2	3.34912	-1.14778
Q8TEL6	TRPC4AP	Short transient receptor potential channel 4-associated protein	3.75084	-1.12645
P84101	SERF2	Small EDRK-rich factor 2	2.41375	-1.12234
Q5VUM1	SDHAF4	Succinate dehydrogenase assembly factor 4, mitochondrial	4.62383	-1.12225
O96020	CCNE2	G1/S-specific cyclin-E2	3.19969	-1.11984
C9J7I0	UMAD1	UBAP1-MVB12-associated (UMA)-domain containing protein 1	2.89578	-1.11725
Q9UGP4	LIMD1	LIM domain-containing protein 1	5.36818	-1.10967
O00767	SCD	Stearoyl-CoA desaturase	3.48146	-1.10878
Q53GS7	GLE1	Nucleoporin GLE1	4.53545	-1.0973
Q9Y2D5-4	AKAP2	Isoform 3 of A-kinase anchor protein 2	4.23011	-1.08924
O75410-2	TACC1	Isoform 2 of Transforming acidic coiled-coil-containing protein 1	3.54336	-1.08505
Q9UK33	ZNF580	Zinc finger protein 580	3.08302	-1.08313
Q969W3-2	FAM104A	Isoform 2 of Protein FAM104A	5.01364	-1.08029
Q13127	REST	RE1-silencing transcription factor	3.56121	-1.0698
Q71UI9-2	H2AZ2	Isoform 2 of Histone H2A.V	2.95913	-1.06401
O00273-2	DFFA_1	Isoform DFF35 of DNA fragmentation factor subunit alpha	3.97237	-1.05971
Q16236	NFE2L2	Nuclear factor erythroid 2-related factor 2	5.56747	-1.05699
Q13029	PRDM2	PR domain zinc finger protein 2	5.12166	-1.05612
Q96EK4	THAP11	THAP domain-containing protein 11	5.26694	-1.03863
P10244	MYBL2	Myb-related protein B	3.88938	-1.03047
F8VRS8	CNOT2_1	CCR4-NOT transcription complex subunit 2 (Fragment)	2.3724	-1.0096
