# Supplementary material for: Targeting transcription factors through an IMiD independent zinc finger domain
Source: EMBO Mol Med. 2025 May 14;17(6):1393–416. doi: 10.1038/s44321-025-00241-3 (PMC12163085; doi:10.1038/s44321-025-00241-3)
Supplement: Supplementary file 9 — Source data Fig. 1 [file 44321_2025_241_MOESM9_ESM.zip]

Archive with 2 entries (1 files):
- Figure 1/
- Figure 1/Fig 1F.xlsx
