# Supplementary material for: Targeting transcription factors through an IMiD independent zinc finger domain
Source: EMBO Mol Med. 2025 May 14;17(6):1393–416. doi: 10.1038/s44321-025-00241-3 (PMC12163085; doi:10.1038/s44321-025-00241-3)
Supplement: Supplementary file 9 — Source data Fig. 1 [file 44321_2025_241_MOESM9_ESM.zip › Figure 1/Fig 1F.xlsx]

## Sheet: LOPAC 387398
No	Well	Compound	387-1	387-2	387-3	387 avrg	387/DMSO	398-1	398-2	398-3	398 avrg	398/DMSO	387/398	No	SALL4A	SALL4B
294	M6	Ancitabine hydrochloride	946073	811081	1144568	967241	0.590957	1348441	1005829	1270653	1.20831e+06	0.715319	0.826144	294	-6.783	-6.769	1
165	G21	Indinavir sulfate salt hydrate	1240009	1601266	1728159	1.52314e+06	0.951327	1508732	1397823	1926713	1.61109e+06	1.14419	0.83144	165	-6.627	-6.507	1
247	K7	(±)-Norepinephrine (+)bitartrate	1177936	1028315	1072410	1092887	0.682597	1260292	1106908	1355838	1.24101e+06	0.881365	0.774477	247	-6.542	-6.53	1
58	C10	L(-)-Norepinephrine bitartrate	1380011	1269580	1303586	1.31773e+06	0.852227	1703948	1560787	1427501	1.56408e+06	1.17205	0.727123	58	-6.542	-6.53	1
250	K10	(±)-HA-966	1246505	1700989	995792	1.31443e+06	0.820967	1424731	1117507	1151260	1231166	0.874372	0.938923	250	-6.316	-6.019	1
162	G18	N6-2-(4-Aminophenyl)ethyladenosine	1131052	1389926	1557580	1.35952e+06	0.84913	1354424	1067959	1314527	1.24564e+06	0.884649	0.95985	162	-6.125	-6.685	1
66	C18	SKF-89145 hydrobromide	1710184	1654902	1590818	1651968	1.06839	2089599	1588641	1883961	1854067	1.38936	0.768984	66	-6.049	-5.583	1
374	P14	Cytosine-1-beta-D-arabinofuranoside hydrochloride	1089994	1096249	1074792	1.08701e+06	0.668752	1109831	1153994	1165381	1.14307e+06	0.709415	0.942681	374	-5.991	-6.225	1
253	K13	1-Aminobenzotriazole	1398541	1768635	1751852	1639676	1.02411	1393581	1194307	1174379	1254089	0.890652	1.14984	253	-5.839	-5.152	1
200	I8	Adenosine	1313009	1202105	1275872	1263662	0.789259	1428130	1137468	1441972	1.33586e+06	0.948723	0.831918	200	-5.82	-6.077	1
274	L10	2-Chloroadenosine	1186977	1396893	1132128	1238666	0.773647	1347991	1154980	1350315	1.28443e+06	0.912199	0.848113	274	-5.738	-5.656	1
78	D6	D-Cycloserine	1502975	1354479	1589374	1482276	1.12598	1530017	1275869	1544518	1.45013e+06	1.0336	1.08937	78	-5.621	-5.468	1
136	F16	DL-Cycloserine	1380257	1268946	1396112	1.34844e+06	0.842209	1962201	1620147	1748605	1.77698e+06	1.26201	0.667355	136	-5.621	-5.468	1
155	G11	5-azacytidine	1275605	1060160	1043943	1.12657e+06	0.703634	1057833	889918	1022688	990146	0.7032	1.00062	155	-5.592	-6.212	1
57	C9	Aminophylline ethylenediamine	1578514	1371598	1583857	1511323	0.977434	1892280	1805853	1646209	1.78145e+06	1.33494	0.732193	57	-5.544	-5.641	1
187	H19	L-Cycloserine	1217866	1545617	1535077	1.43285e+06	0.894933	1346722	1168079	1198905	1237902	0.879156	1.01795	187	-5.486	-5.412	1
179	H11	Gemcitabine hydrochloride	713561	1058649	1153877	975362	0.609193	962284	1037892	1093884	1.03135e+06	0.732465	0.831702	179	-5.486	-6.158	1
159	G15	Acyclovir	1095118	1457212	1552068	1.36813e+06	0.85451	1333358	1332855	1333390	1333201	0.946837	0.902489	159	-5.396	-5.248	1
149	G5	4-Aminopyridine	1272569	1080865	1228244	1.19389e+06	0.745683	1207349	994138	1387363	1.19628e+06	0.849598	0.877689	149	-5.388	-5.283	1
349	O13	Apomorphine hydrochloride hemihydrate	1614568	1753544	1336748	1.56829e+06	0.964855	1719482	1257659	1408095	1.46175e+06	0.907193	1.06356	349	-5.265	-5.423	1
102	E6	Allopurinol	1458302	1320555	1479534	1.41946e+06	0.88657	1621014	1551314	1421157	1.53116e+06	1.08743	0.815291	102	-5.263	-6.041	1
302	M14	Indirubin-3'-oxime	1131897	1398718	999065	1176560	0.718845	1390717	1299534	1293489	1.32791e+06	0.786126	0.914414	302	-5.239	-5.437	1
86	D14	GR 79236X	1514177	1476268	1498105	1.49618e+06	1.13654	1628875	1402639	1620732	1.55075e+06	1.10531	1.02825	86	-5.232	-5.743	1
163	G19	Acetazolamide	1223374	1024065	1189487	1145642	0.715546	1483332	1173870	1237338	1298180	0.921965	0.77611	163	-5.214	-6.107	1
190	H22	Pyrocatechol	1563510	1677033	1699438	1.64666e+06	1.02847	1690459	1124230	1589358	1.46802e+06	1.04258	0.986467	190	-5.199	-6.412	1
321	N9	Alfuzosin hydrochloride	1310095	1590285	1414292	1438224	1.06209	1315497	1150258	1284148	1.24997e+06	0.928276	1.14415	321	-5.18	-5.9	1
31	B7	(±)-Baclofen	1757382	1525347	1605103	1.62928e+06	1.14658	1794782	1322373	1409653	1508936	1.11016	1.0328	31	-5.159	-5.559	1
309	M21	4-Aminobenzamidine dihydrochloride	1381089	1538167	1226287	1.38185e+06	0.84427	1539449	1727062	1356279	1540930	0.912232	0.925499	309	-5.144	-5.313	1
13	A13	Gabaculine hydrochloride	1455624	1466940	1481306	1.46796e+06	0.943335	2207036	1238368	1311121	1.58551e+06	1.22548	0.769766	13	-5.088	-5.174	1
204	I12	HEMADO	1164641	1569639	1699852	1478044	0.923158	1625223	1331528	1431616	1462789	1.03887	0.888618	204	-5.003	-5.983	1
59	C11	3'-Azido-3'-deoxythymidine	1518155	1481664	1403197	1467672	0.949203	1492517	1444344	1659013	1531958	1.14798	0.826844	59	-4.998	-5.754	1
223	J7	Benzamidine hydrochloride	1338875	1182441	1194376	1238564	0.773584	1507659	1256197	1207676	1323844	0.940191	0.822794	223	-6.27	-4.842
12	A12	(±)-AMT hydrochloride	1620233	1628666	1492429	1.58044e+06	1.01562	1893292	1494071	1186458	1524607	1.17841	0.861856	12	-5.889	-4.79
355	O19	2-Hydroxysaclofen	1475334	1870268	1329166	1558256	0.958684	1550150	1806198	1292444	1.5496e+06	0.961716	0.996847	355	-5.815	-4.872
353	O17	2-(2-Aminoethyl)isothiourea dihydrobromide	1537019	1322707	1512636	1457454	0.896667	1646418	1526634	1166583	1446545	0.89776	0.998783	353	-5.735	-4.705
131	F11	Sorbinil	1317369	1301603	1369199	1.32939e+06	0.830312	1831723	1334294	1692512	1.61951e+06	1.15017	0.721902	131	-5.559	-4.168
358	O22	Benzamide	1575692	1805960	1314144	1.56527e+06	0.962996	1696379	2035721	1235548	1.65588e+06	1.02768	0.937059	358	-5.484	-4.507
291	M3	Tryptamine hydrochloride	1281615	1347468	1346610	1325231	0.809679	1363986	1183238	1280054	1.27576e+06	0.755251	1.07207	291	-5.476	-4.855
278	L14	Chloroquine diphosphate	1380284	1722712	1032774	1378590	0.861041	1329076	1005158	1262908	1.19905e+06	0.851561	1.01113	278	-5.395	-3.989
306	M18	AB-MECA	1386666	1371060	1263494	1.34041e+06	0.818951	1477608	1584999	1443741	1502116	0.889254	0.920941	306	-5.387	-5.349
212	I20	A-77636 hydrochloride	1725832	1745069	1952357	1.80775e+06	1.12909	1651810	1726341	2008277	1795476	1.27514	0.88546	212	-5.361	-4.622
87	D15	B-HT 933 dihydrochloride	1465218	1254284	1385777	1.36843e+06	1.03949	1587463	1509092	1503645	1533400	1.09295	0.95109	87	-5.349	-4.617
283	L19	(+)-Catechin Hydrate	1402298	1668962	1438563	1.50327e+06	0.938917	1303000	1459437	1184821	1.31575e+06	0.934445	1.00479	283	-5.23	-4.74
231	J15	BRL 54443 maleate	1274100	1667095	1865486	1602227	1.00072	1633917	1421362	1396965	1.48408e+06	1.05399	0.949458	231	-5.224	-4.894
9	A9	Amantadine hydrochloride	1605768	1457361	1597661	1.5536e+06	0.998369	2110087	1405448	1233163	1.5829e+06	1.22347	0.816016	9	-5.136	-4.585
21	A21	Actinonin	1588074	1502811	1410533	1.50047e+06	0.96423	2297220	1536986	2164620	1.99961e+06	1.54555	0.623874	21	-5.075	-2.925
5	A5	6-Methoxy-1,2,3,4-tetrahydro-9H-pyrido[3,4b] indole	1548011	1385456	1488314	1473927	0.947172	1489303	1236220	1182119	1.30255e+06	1.00677	0.940798	5	-5.07	-4.617
153	G9	Aminopterin	989338	820025	965244	924869	0.577656	1151715	1077481	1122834	1.11734e+06	0.793535	0.727952	153	-5.065	-4.884
279	L15	Biperiden hydrochloride	1317530	1717092	1104964	1379862	0.861836	1227693	1043922	1114568	1.12873e+06	0.80162	1.07512	279	-5.007	-4.115
322	N10	Bethanechol chloride	1410021	1236648	1182423	1276364	0.942557	1325519	1091566	1318037	1.24504e+06	0.924617	1.0194	322	-4.975	-4.314
202	I10	(±)-p-Aminoglutethimide	1219274	1550401	1016509	1.26206e+06	0.78826	1436430	1259358	1351459	1.34908e+06	0.958116	0.822719	202	-4.971	-4.794
246	K6	4-(2-Aminoethyl)benzenesulfonyl fluoride hydrochloride	1295552	1284555	1335548	1.30522e+06	0.815215	1358189	1166929	1330590	1285236	0.912772	0.89312	246	-4.962	-5.045
152	G8	BW 284c51	1128269	1150493	1187025	1.15526e+06	0.721555	1394867	1210899	1199619	1.26846e+06	0.900859	0.800963	152	-4.945	-4.086
80	D8	Chlorzoxazone	1592696	1485366	1538329	1538797	1.16891	1583201	1631814	1670993	1.62867e+06	1.16085	1.00694	80	-4.94	-5.818
280	L16	Cystamine dihydrochloride	1473616	1183572	1207155	1.28811e+06	0.804532	1371375	1100981	956759	1.14304e+06	0.811784	0.991067	280	-4.929	-4.681
160	G16	1-Amino-1-cyclohexanecarboxylic acid hydrochloride	1243243	1527148	1578752	1.44971e+06	0.905464	1527003	1308230	1649011	1494748	1.06157	0.852951	160	-4.899	-4.536
141	F21	BTO-1	1354201	1433238	1615041	1.46749e+06	0.916569	1787297	1337885	2318409	1.81453e+06	1.28868	0.711248	141	-4.898	-6.862
99	E3	S(-)-p-Bromotetramisole oxalate	1659709	1346866	1577406	1.52799e+06	0.954356	1493579	1509360	1618472	1.54047e+06	1.09404	0.872324	99	-4.878	-4.082
40	B16	3-Morpholinosydnonimine hydrochloride	1656105	1608658	1602762	1.62251e+06	1.14181	1876787	1665057	1681272	1.74104e+06	1.28093	0.891398	40	-4.864	-4.093
183	H15	BRL 37344 sodium	980727	1327036	1307636	1205133	0.752703	1257456	1030795	1097862	1.1287e+06	0.801604	0.938997	183	-4.853	-4.397
126	F6	8-(4-Chlorophenylthio)-cAMP sodium	1285308	1275711	1400127	1320382	0.824686	1614375	1409792	1484281	1502816	1.0673	0.772686	126	-4.823	-4.429
195	I3	(±)-Nipecotic acid	1453372	1313634	1283806	1.35027e+06	0.843354	1261706	1112383	1455311	1.27647e+06	0.906544	0.930295	195	-4.786	-4.949
3	A3	DL-alpha-Methyl-p-tyrosine	1587560	1464572	1591964	1548032	0.994793	1286932	1267477	1458770	1.33773e+06	1.03397	0.962114	3	-4.761	-4.752
46	B22	Centrophenoxine hydrochloride	1576074	1488923	1511460	1.52549e+06	1.07354	1888420	1661201	2130737	1.89345e+06	1.39306	0.770632	46	-4.735	-4.876
236	J20	Cephradine	1340685	1950483	1865665	1.71894e+06	1.07362	1636398	1372002	1639804	1.5494e+06	1.10038	0.97568	236	-4.723	-5.808
65	C17	(±)-2-Amino-5-phosphonopentanoic acid	1623835	1418566	1611576	1.55133e+06	1.00331	1928370	1860787	1877805	1.88899e+06	1.41553	0.708786	65	-4.711	-4.907
7	A7	Acetamide	1503428	1628406	1587972	1.57327e+06	1.01101	2453487	1372820	1247309	1.69121e+06	1.30718	0.773429	7	-4.701	-4.553
37	B13	Bupropion hydrochloride	1640414	1555909	1639656	1611993	1.13441	2184934	1737220	1592861	1.83834e+06	1.35251	0.838747	37	-4.686	-4.38
157	G13	9-Amino-1,2,3,4-tetrahydroacridine hydrochloride	1147769	1491539	1688154	1.44249e+06	0.90095	1487117	1222679	1379165	1362987	0.967991	0.930743	157	-4.682	-4.184
110	E14	PHA 767491 hydrochloride	1323537	1309284	1539814	1.39088e+06	0.868716	1706608	1351968	1347104	1468560	1.04297	0.832927	110	-4.671	-3.969
103	E7	L-azetidine-2-carboxylic acid	1531897	1240455	1335037	1.36913e+06	0.855133	1521241	1482351	1528219	1.5106e+06	1.07283	0.797083	103	-4.658	-4.622
285	L21	Corticosterone	1418807	1780835	1777851	1.65916e+06	1.03628	1334380	1644784	1695983	1.55838e+06	1.10676	0.936321	285	-4.656	-4.276
261	K21	Agmatine sulfate	1455246	1775650	1868970	1.69996e+06	1.06176	1369515	1671449	1757058	1.59934e+06	1.13585	0.934773	261	-4.655	-3.022
330	N18	N6-Cyclopentyladenosine	1351101	1582811	1264578	1.3995e+06	1.03349	1489396	1382715	1182305	1351472	1.00366	1.02972	330	-4.646	-5.173
207	I15	Varenicline tartrate	1275353	1744201	1850580	1623378	1.01393	1439317	1025756	1419188	1.29475e+06	0.919531	1.10266	207	-4.626	-4.138
348	O12	2-Methylthioadenosine triphosphate tetrasodium	1633947	1462656	1458016	1.51821e+06	0.934044	1483215	1351402	1425619	1.42008e+06	0.881334	1.05981	348	-4.618	-5.282
364	P4	DL-p-Chlorophenylalanine methyl ester hydrochloride	1496239	1464241	1720006	1560162	0.959845	1512362	1699917	1253437	1488572	0.923843	1.03897	364	-4.617	-4.766
203	I11	5-(N-Ethyl-N-isopropyl)amiloride	1223528	1770534	1757756	1.58394e+06	0.989299	1455144	1091998	1675461	1.40753e+06	0.999628	0.989667	203	-4.613	-4.758
91	D19	CGP-13501	1494721	1213833	1274023	1.32753e+06	1.00842	1845175	1611685	1601498	1.68612e+06	1.2018	0.839094	91	-4.608	-3.463
124	F4	(±)-Chlorpheniramine maleate	1430283	1319436	1511543	1.42042e+06	0.887168	1606622	1412880	1667262	1.56225e+06	1.10951	0.799603	124	-4.6	-3.444
166	G22	p-Benzoquinone	1305642	1572369	1554221	1.47741e+06	0.922763	1511911	1653880	1588259	1.58468e+06	1.12544	0.819914	166	-4.598	-4.797
269	L5	5-Bromo-2'-deoxyuridine	1341214	1202759	1339181	1.29438e+06	0.808448	1361687	1329157	1542949	1.41126e+06	1.00228	0.806611	269	-4.593	-5.711
177	H9	Benztropine mesylate	1174035	1477797	1088803	1.24688e+06	0.778777	1387131	1174611	1234165	1.2653e+06	0.898615	0.866641	177	-4.592	-3.103
329	N17	Caffeine	1507512	1306452	1279855	1.36461e+06	1.00772	1606149	1255820	1342823	1.4016e+06	1.04088	0.968142	329	-4.579	-5.577
201	I9	N-Acetyl-5-hydroxytryptamine	1231414	1728696	1154156	1371422	0.856564	1516304	1186869	1352797	1351990	0.960181	0.892087	201	-4.575	-5.349
219	J3	(±)-Brompheniramine maleate	1438677	1287856	1472552	1399695	0.874223	1587539	1342853	1342092	1.42416e+06	1.01144	0.864338	219	-4.572	-3.174
174	H6	Calmidazolium chloride	1152777	1066738	1205557	1.14169e+06	0.713078	1321456	1115752	1166354	1.20119e+06	0.853081	0.835886	174	-4.572	-3.548
154	G10	Fulvestrant	1133792	1286661	1077061	1165838	0.72816	1368973	1119165	1312341	1.26683e+06	0.899698	0.809339	154	-4.571	-4.611
148	G4	Amiloride hydrochloride	1306005	1133729	1243195	1227643	0.766763	1218978	1261365	1373464	1.2846e+06	0.912322	0.840452	148	-4.555	-4.803
298	M10	Lercanidipine hydrochloride hemihydrate	1259692	1050594	1252734	1.18767e+06	0.725635	1313118	1156723	1257306	1.24238e+06	0.735492	0.986598	298	-4.549	-4.263
27	B3	3-Bromo-7-nitroindazole	1762891	1640311	1657458	1.68689e+06	1.18712	1532425	1519773	1532239	1.52815e+06	1.12429	1.05588	27	-4.543	-4.157
377	P17	Cyclophosphamide monohydrate	1509786	1490332	1388271	1.4628e+06	0.899943	2074664	1396189	1415772	1628875	1.01092	0.890224	377	-4.539	-4.562
56	C8	2-(Methylthio)adenosine 5'-diphosphate trisodium salt hydrate	1573767	1544197	1439927	1519297	0.982591	1874810	1704923	1936385	1838706	1.37785	0.713135	56	-4.53	-4.355
315	N3	L-Buthionine-sulfoximine	1413997	1369839	1418124	1.40065e+06	1.03434	1275562	1200679	1286582	1.25427e+06	0.931474	1.11044	315	-4.527	-4.913
363	P3	DL-Buthionine-[S,R]-sulfoximine	1576665	1425388	1372640	1458231	0.897134	1221580	1504584	1454861	1393675	0.864947	1.03721	363	-4.527	-4.913
381	P21	Cortisone	1540669	1834975	1427147	1.60093e+06	0.984926	1842229	1569266	1401864	1604453	0.995761	0.989119	381	-4.518	-3.548
222	J6	GR 113808	1300154	1095063	1300485	1.2319e+06	0.769422	1355100	1269186	1340216	1.3215e+06	0.938527	0.819818	222	-4.517	-3.637
275	L11	Bromoacetyl alprenolol menthane	1258002	1611913	1163082	1.34433e+06	0.839645	1351182	1172304	1265345	1.26294e+06	0.89694	0.936121	275	-4.505	-4.853
357	O21	3-Aminopropylphosphonic acid	1428730	1913743	1294174	1545549	0.950866	1675420	2031962	1248031	1.6518e+06	1.02515	0.92754	357	-4.483	-4.797
214	I22	8-Bromo-cGMP sodium	1433482	1794145	1847420	1.69168e+06	1.05659	2001005	1508311	2185157	1.89816e+06	1.34807	0.783783	214	-4.482	-5.075
282	L18	Chelidamic acid	1382779	1670100	1247425	1.43343e+06	0.895296	1376167	1123616	1022235	1174006	0.833777	1.07378	282	-4.465	-4.022
235	J19	ML-9	1367310	1696914	1921238	1.66182e+06	1.03794	1578568	1683154	1776038	1.67925e+06	1.1926	0.870317	235	-4.452	-3.552
115	E19	Amifostine	1452514	1360366	1455495	1.42279e+06	0.888649	2010189	1708846	1764831	1.82796e+06	1.29821	0.684518	115	-4.447	-5.238
34	B10	Cephalexin hydrate	1650631	1573933	1627168	1617244	1.13811	1390476	1489915	1375359	1.41858e+06	1.04369	1.09047	34	-4.443	-4.435
101	E5	TMB-8 hydrochloride	1494351	1108002	1511871	1371408	0.856556	1501505	1644174	1375587	1.50709e+06	1.07033	0.800271	101	-4.442	-4.562
208	I16	Alaproclate hydrochloride	1417483	1874042	1874208	1721911	1.07547	1550455	1320727	1177993	1349725	0.958572	1.12195	208	-4.441	-4.444
176	H8	9-cyclopentyladenine	1236413	1241749	1186934	1.2217e+06	0.76305	1255462	1395585	1334773	1.32861e+06	0.943574	0.808681	176	-4.435	-4.158
225	J9	Ro 20-1724	1339423	1182228	1316542	1.2794e+06	0.799088	1546376	1321305	1404952	1424211	1.01147	0.790025	225	-4.432	-4.521
295	M7	4-Amino-1,8-naphthalimide	1234620	1039067	1255658	1.17645e+06	0.718777	1421936	1130606	1314429	1.28899e+06	0.763084	0.941937	295	-4.429	-4.21
199	I7	Bosutinib	1077961	962617	1017111	1.01923e+06	0.636592	1466575	1435661	1429183	1.44381e+06	1.02539	0.62083	199	-4.429	-4.371
365	P5	(+)-Brompheniramine maleate	1487070	1421408	1574442	1.49431e+06	0.919329	1655888	1496264	1564780	1.57231e+06	0.975813	0.942116	365	-4.422	-3.113
197	I5	Atropine sulfate	1352084	1234899	1257156	1.28138e+06	0.800326	1415337	1208177	1348938	1.32415e+06	0.940409	0.85104	197	-4.421	-5.436
323	N11	Benoxathian hydrochloride	1390796	1490169	1372518	1.41783e+06	1.04702	1356066	1021889	1291186	1223047	0.908283	1.15275	323	-4.408	-4.259
151	G7	p-Aminoclonidine hydrochloride	1211322	952412	1236302	1.13335e+06	0.707866	1203695	1107740	1372835	1228090	0.872187	0.811599	151	-4.407	-3.201
352	O16	AS-252424	1612606	1954493	1217866	1.59499e+06	0.981282	1829446	2015740	1209821	1.685e+06	1.04575	0.938351	352	-4.399	-4.11
113	E17	L-732,138	1404650	1290485	1186056	1.29373e+06	0.80804	1981464	1437687	1658819	1.69266e+06	1.20212	0.672178	113	-4.395	-5.093
277	L13	R(+)-6-Bromo-APB hydrobromide	1424461	1700508	1058984	1394651	0.871073	1486111	1474716	1373444	1444757	1.02606	0.848946	277	-4.36	-4.38
367	P7	Benserazide hydrochloride	1425639	1678969	1506327	1.53698e+06	0.945581	1533199	1344813	1527972	1.46866e+06	0.911486	1.03741	367	-4.346	-5.278
305	M17	TNP	1391782	1356438	1173459	1.30723e+06	0.798678	1539401	1165719	1228619	1.31125e+06	0.776259	1.02888	305	-4.346	-3.22
268	L4	CGP-74514A hydrochloride	1353213	1153786	1169026	1.22534e+06	0.765325	1149701	827504	905301	960835	0.682383	1.12155	268	-4.34	-3.542
221	J5	BWB70C	1129028	1060575	1172249	1.12062e+06	0.699916	1482973	1377844	1603021	1487946	1.05674	0.662338	221	-4.328	-5.482
188	H20	Imipenem monohydrate	1248154	1532223	1624263	1.46821e+06	0.917018	1451289	1566449	1641062	1.55293e+06	1.10289	0.831468	188	-4.323	-5.799
10	A10	Adenosine 3',5'-cyclic monophosphate	1526887	1616846	1529796	1557843	1.0011	2140618	1272262	1663047	1.69198e+06	1.30777	0.765497	10	-4.318	-4.652
138	F18	Clonidine hydrochloride	1457004	1403946	1575249	1478733	0.923589	1832952	1552812	2210507	1.86542e+06	1.32482	0.697143	138	-4.303	-3.452
211	I19	Arecoline hydrobromide	1334729	1739195	1861874	1645266	1.0276	1650721	1202743	1767171	1.54021e+06	1.09386	0.939432	211	-4.291	-3.461
35	B11	BP 897	1452676	1475535	1467113	1465108	1.03105	1610481	1731622	1307198	1549767	1.1402	0.904267	35	-4.288	-3.673
273	L9	Bestatin hydrochloride	1367222	1071181	1276570	1.23832e+06	0.773434	1297421	1135962	1202801	1.21206e+06	0.860804	0.898502	273	-4.259	-5.097
370	P10	Cinnarizine	1464725	1310355	1425803	1.40029e+06	0.861491	1420689	1243895	1713769	1459451	0.90577	0.951115	370	-4.258	-3.806
88	D16	Cefaclor	1510646	1519642	1486598	1.50563e+06	1.14372	1862200	1622906	1354358	1.61315e+06	1.1498	0.994713	88	-4.25	-4.311
341	O5	1-Aminocyclopropanecarboxylic acid hydrochloride	1312370	1181296	1301603	1.26509e+06	0.778319	1541880	1163094	1521893	1.40896e+06	0.874431	0.890087	341	-4.246	-4.42
64	C16	trans-(±)-ACPD	1588365	1464749	1498798	1517304	0.981302	1662184	1422308	1500607	1.52837e+06	1.14529	0.856814	64	-4.238	-4.69
164	G20	AIDA	1201386	1372485	1721234	1.4317e+06	0.894214	1396208	1165541	1857165	1.47297e+06	1.0461	0.854806	164	-4.231	-4.4
346	O10	Amsacrine hydrochloride	1057701	1021809	977561	1.01902e+06	0.626933	1361589	1227758	1382284	1323877	0.821629	0.763036	346	-4.225	-3.993
109	E13	AA-861	1331733	1188314	1354813	1291620	0.806721	2005354	1703847	1640357	1783186	1.26642	0.637012	109	-4.197	-4.1
356	O20	Beclomethasone	1612130	1791053	1460506	1.62123e+06	0.997427	1283881	2030034	1124716	1.47954e+06	0.918239	1.08624	356	-4.195	-2.48
301	M13	3-Amino-1-propanesulfonic acid sodium	1266664	1652852	1094821	1.33811e+06	0.817549	1070015	843891	1008540	974149	0.576697	1.41764	301	-4.188	-4.407
228	J12	(-)-Cotinine	1333324	1713415	1928049	1.65826e+06	1.03572	1495029	1118774	1188037	1267280	0.90002	1.15077	228	-4.169	-3.779
130	F10	(+)-Chlorpheniramine maleate	1455176	1213185	1310943	1.32643e+06	0.828466	1727888	1264505	1630766	1541053	1.09445	0.756968	130	-4.131	-3.042
11	A11	GABA	1673066	1632055	1532221	1.61245e+06	1.03619	1342730	1492404	1705137	1.51342e+06	1.16977	0.885806	11	-4.122	-3.842
33	B9	Brefeldin A from Penicillium brefeldianum	464774	406357	463003	444711	0.312959	321469	244803	191958	252743	0.18595	1.68303	33	-4.108	-4.597
173	H5	Benazoline oxalate	1197215	1103500	1166984	1.1559e+06	0.721953	1250684	1208016	1319707	1259469	0.894472	0.807127	173	-4.101	-4.876
328	N16	Clomipramine hydrochloride	1398635	1077169	1411630	1.29581e+06	0.956919	1479225	1513410	1318749	1437128	1.06727	0.896605	328	-4.093	-2.977
82	D10	Chlorothiazide	1511450	1284077	1626532	1.47402e+06	1.1197	1400334	1324469	1460268	1.39502e+06	0.99432	1.1261	82	-4.092	-5.41
175	H7	Betaxolol hydrochloride	1185393	1078947	1240152	1168164	0.729613	1429297	1164789	1223978	1272688	0.90386	0.807219	175	-4.081	-5.385
339	O3	5-Fluoroindole-2-carboxylic acid	1489116	1318887	1434875	1.41429e+06	0.870113	1195977	1138704	1361653	1.23211e+06	0.764677	1.13788	339	-4.061	-4.457
44	B20	Chlorpromazine hydrochloride	1485906	1476101	1501628	1.48788e+06	1.04707	1828514	2072624	2188111	2.02975e+06	1.49334	0.701162	44	-4.061	-3.998
14	A14	BLI-489 hydrate	1644184	1546265	1628860	1.60644e+06	1.03232	1488983	1581101	1336729	1.46894e+06	1.13538	0.90923	14	-4.06	-4.592
245	K5	Atropine methyl nitrate	1340223	1292545	1313450	1315406	0.821578	1286767	1129992	1241065	1.21927e+06	0.865926	0.948785	245	-4.057	-5.121
310	M22	Voriconazole	1171260	1696597	1747328	1538395	0.939916	1523979	1925245	1629283	1.69284e+06	1.00216	0.937889	310	-4.057	-3.236
117	E21	Atropine methyl bromide	1400976	1349364	1994704	1.58168e+06	0.987888	2011992	1567596	1503966	1694518	1.20344	0.820885	117	-4.057	-5.121
108	E12	Antozoline hydrochloride	1341691	1260956	1299247	1.30063e+06	0.81235	1905670	1547734	1620516	1.69131e+06	1.20116	0.676303	108	-4.051	-3.221
62	C14	Linezolid	1513959	1510825	1616224	1.547e+06	1.00051	1936802	1498518	1773537	1.73629e+06	1.3011	0.768973	62	-4.048	-3.972
299	M11	Apigenin	1029239	1534091	1052690	1205340	0.736429	1409468	1248443	1267925	1308612	0.7747	0.950599	299	-4.034	-5.078
270	L6	Carbamazepine	1277134	1219372	1335607	1277371	0.797822	1310565	1031775	1325160	1222500	0.868217	0.91892	270	-4.031	-3.792
156	G12	Aniracetam	1196099	1518839	1529389	1.41478e+06	0.883642	1328495	1230877	1263201	1274191	0.904928	0.976478	156	-4.027	-3.772
340	O4	ABT-418 hydrochloride	1424369	1294953	1358883	1.3594e+06	0.836343	1261714	1129790	1283182	1.2249e+06	0.760199	1.10016	340	-4.017	-3.709
369	P9	BRL 50481	1588879	1363109	1416465	1456151	0.895855	1458854	1470404	1334314	1.42119e+06	0.882024	1.01568	369	-4.007	-3.712
39	B15	BU224 hydrochloride	1576400	1367152	1661649	1535067	1.08028	1654484	1864014	1553038	1690512	1.24375	0.868565	39	-3.993	-3.534
172	H4	Cortisone 21-acetate	1186924	1191861	1239098	1205961	0.75322	1259199	1149690	1179367	1.19609e+06	0.849457	0.886708	172	-3.99	-3.232
83	D11	G15	1524215	1498677	1607973	1.54362e+06	1.17258	1805242	1352461	1296371	1.48469e+06	1.05823	1.10805	83	-3.989	-2.491
36	B12	Roscovitine	1693458	1508455	1396788	1.5329e+06	1.07875	2664717	2031052	1484281	2.06002e+06	1.51561	0.711765	36	-3.981	-3.482
123	F3	O6-benzylguanine	1510212	1506048	1471515	1495925	0.934327	1391414	1377712	1420744	1.39662e+06	0.991879	0.941976	123	-3.979	-3.792
100	E4	N-Acetyltryptamine	1355196	1313139	1377176	1.3485e+06	0.84225	1551105	1422065	1354054	1442408	1.0244	0.822192	100	-3.978	-5.115
129	F9	8-Bromo-cAMP sodium	1436279	1302600	1363527	1.36747e+06	0.854095	1682345	1472990	1629094	1.59481e+06	1.13263	0.754081	129	-3.967	-4.799
42	B18	Cantharidin	1450941	1436275	1328080	1.4051e+06	0.988816	1300713	1534891	2105063	1646889	1.21166	0.816086	42	-3.955	-4.858
267	L3	Benzamil hydrochloride	1275627	1266251	1375639	1305839	0.815602	1242968	1201353	1342192	1262171	0.896391	0.909873	267	-3.933	-3.822
368	P8	Carbetapentane citrate	1520724	1514064	1493786	1.50952e+06	0.928691	1742998	1245786	1331399	1440061	0.893736	1.03911	368	-3.901	-3.386
67	C19	Sodium Taurocholate hydrate	1541522	1326763	1374538	1.41427e+06	0.914669	1727922	2092225	2182718	2000955	1.49943	0.610011	67	-3.899	-4.177
81	D9	Budesonide	1549586	1334156	1537876	1.47387e+06	1.11959	1779256	1361790	1568066	1569704	1.11883	1.00069	81	-3.889	-2.894
271	L7	Betamethasone	1431467	1126157	1257838	1.27182e+06	0.794355	1387791	1246351	1357763	1330635	0.945014	0.840575	271	-3.869	-3.201
77	D5	Betaine hydrochloride	1545049	1420053	1570790	1511964	1.14853	1449907	1639038	1417830	1.50226e+06	1.07075	1.07264	77	-3.865	-3.722
93	D21	Choline bromide	1513501	1412645	1516464	1480870	1.12491	2156474	1353870	1547011	1685785	1.20156	0.936204	93	-3.863	-3.68
45	B21	Chlorprothixene hydrochloride	1697900	1772489	1498028	1656139	1.16548	1927194	1810119	1527573	1754962	1.29117	0.902656	45	-3.86	-3.22
347	O11	(+)-Butaclamol hydrochloride	1496664	1320984	1452067	1.42324e+06	0.875617	1356980	1317164	1328771	1334305	0.828101	1.05738	347	-3.859	-4.584
205	I13	10058-F4	1285269	1665064	1880002	1.61011e+06	1.00565	1621172	1412201	1307395	1.44692e+06	1.0276	0.978634	205	-3.857	-3.621
320	N8	Cyclobenzaprine hydrochloride	1523249	1141666	1335428	1.33345e+06	0.984712	1407875	1205463	1354198	1322512	0.98215	1.00261	320	-3.854	-3.767
304	M16	SB 200646 hydrochloride	1224824	1077991	1282712	1.19518e+06	0.730219	1504356	1264699	1037923	1.26899e+06	0.751245	0.972011	304	-3.853	-2.752
317	N5	Bepridil hydrochloride	1292709	1242290	1285769	1.27359e+06	0.940508	1250442	1225337	1310590	1262123	0.937303	1.00342	317	-3.852	-3.079
112	E16	Trovafloxacin mesylate	1473591	1299453	1273405	1.34882e+06	0.842445	1936488	1625791	1882657	1.81498e+06	1.28899	0.653568	112	-3.851	-3.978
55	C7	Org 24598 lithium salt	1287293	1179931	1291883	1.25304e+06	0.810389	1616516	1170895	1461138	1416183	1.06123	0.763634	55	-3.85	-2.938
248	K8	L-Aspartic acid	1356659	1063238	1328324	1249407	0.780356	1325241	1214542	1346306	1295363	0.919964	0.848246	248	-3.808	-3.729
8	A8	Altretamine	1585500	1653498	1595840	1.61161e+06	1.03565	1589037	1364364	1313223	1422208	1.09926	0.942131	8	-3.806	-3.664
32	B8	Carbachol	1615067	1537999	1665966	1606344	1.13044	1575816	1572551	1407134	1.5185e+06	1.1172	1.01185	32	-3.8	-4.096
333	N21	Carboplatin	1420974	1731489	1402397	1.51829e+06	1.12121	1325216	1699549	1306533	1443766	1.0722	1.04571	333	-3.797	-4.07
206	I14	Aminobenztropine	1095218	1957205	1644817	1.56575e+06	0.977936	1436762	1392841	1379113	1.40291e+06	0.996341	0.981528	206	-3.797	-4.498
150	G6	Amitriptyline hydrochloride	1133158	1021127	1087513	1.0806e+06	0.674922	1260345	1114414	1357270	1.24401e+06	0.883493	0.763924	150	-3.796	-3.916
375	P15	Supercinnamaldehyde	1471792	1369313	1440815	1.42731e+06	0.878109	1734303	1254955	1503215	1497491	0.929378	0.944835	375	-3.794	-3.597
318	N6	Captopril	1401052	999064	1422671	1.27426e+06	0.941005	1300407	1259564	1332581	1.29752e+06	0.963588	0.976564	318	-3.781	-4.434
327	N15	Rhodblock 6	1258725	1477408	1122606	1.28625e+06	0.949855	1296922	1273512	1275632	1282022	0.95208	0.997663	327	-3.78	-3.784
354	O18	Alloxazine	1392824	1732306	1121039	1.41539e+06	0.870788	1424357	1736193	1229768	1.46344e+06	0.908245	0.958759	354	-3.774	-4.17
28	B4	Chelerythrine chloride	1476920	1589109	1564167	1.5434e+06	1.08614	1570936	1574857	1494804	1.54687e+06	1.13807	0.954375	28	-3.772	-3.591
210	I18	Opipramol dihydrochloride	1264391	1630301	1800327	1.56501e+06	0.977473	1416613	1175924	1536918	1376485	0.977577	0.999894	210	-3.771	-5.502
232	J16	N-(2-[4-(4-Chlorophenyl)piperazin-1-yl]ethyl)-3-methoxybenzamide	1309599	1670315	1980717	1.65354e+06	1.03277	1677392	1605077	1762050	1.68151e+06	1.1942	0.864822	232	-3.759	-3.882
135	F15	(±)-Butaclamol hydrochloride	1360397	1216615	1399145	1.32539e+06	0.827811	1887013	1598422	1575001	1686812	1.19797	0.691011	135	-3.757	-3.316
63	C15	5-(N,N-Dimethyl)amiloride hydrochloride	1543357	1478453	1489041	1503617	0.97245	1797804	1462788	1528244	1.59628e+06	1.19618	0.812961	63	-3.754	-5.954
233	J17	Caffeic Acid	1303747	1752823	1849984	1635518	1.02151	1648196	1391033	1734934	1.59139e+06	1.1302	0.903834	233	-3.747	-4.647
15	A15	O-(Carboxymethyl)hydroxylamine hemihydrochloride	1544463	1490691	1579941	1538365	0.988581	1451739	1431755	1713955	1532483	1.1845	0.834598	15	-3.74	-4.42
111	E15	Azathioprine	1418332	1161984	1257516	1.27928e+06	0.799012	991407	873583	933294	932761	0.662445	1.20616	111	-3.73	-4.994
158	G14	Amoxapine	1303725	1610777	1596761	1.50375e+06	0.939217	1257173	1136993	1161320	1185162	0.8417	1.11586	158	-3.719	-3.143
213	I21	Aminoguanidine hemisulfate	1429607	1796823	1891324	1705918	1.06548	1587119	1357245	2165723	1.70336e+06	1.20972	0.880766	213	-3.717	-2.736
104	E8	Aminoguanidine hydrochloride	1639051	1244574	1532744	1472123	0.91946	1880089	1355715	1779097	1.67163e+06	1.18719	0.774484	104	-3.717	-2.736
90	D18	Citalopram hydrobromide	1482107	1249959	1458643	1396903	1.06112	1639987	1398709	1601787	1.54683e+06	1.10252	0.962454	90	-3.71	-3.768
128	F8	L-Cysteinesulfinic Acid	1569175	1288982	1320044	1.39273e+06	0.869875	1783113	1490347	1600302	1.62459e+06	1.15378	0.753936	128	-3.708	-4.06
43	B19	CGP-7930	1581432	1412123	1608186	1.53391e+06	1.07947	2651766	1931678	2093532	2.22566e+06	1.63747	0.659228	43	-3.701	-3.727
116	E20	CBIQ	1453076	1459257	1441691	1.45134e+06	0.90648	1860180	1645062	1897517	1.80092e+06	1.27901	0.708736	116	-3.686	-4.551
181	H13	Bromoacetylcholine bromide	1076581	1535315	1672328	1.42807e+06	0.891949	1354522	1085579	1498836	1312979	0.932475	0.956539	181	-3.682	-3.281
4	A4	N-Acetyl-L-Cysteine	1488279	1594434	1468635	1517116	0.974926	1944392	1227510	1229026	1466976	1.13387	0.859824	4	-3.669	-4.466
244	K4	Chlormethiazole hydrochloride	1298435	1299881	1276817	1291711	0.806778	1364367	1165700	1286684	1.27225e+06	0.90355	0.892899	244	-3.668	-3.759
105	E9	S-(p-Azidophenacyl)glutathione	1531163	1329224	1497225	1.45254e+06	0.907227	1929730	1538576	1640003	1.70277e+06	1.2093	0.750206	105	-3.661	-5.183
252	K12	8-(p-Sulfophenyl)theophylline	1326332	1710881	1089537	1.37558e+06	0.859163	1241268	1377404	1324516	1314396	0.933481	0.920386	252	-3.653	-4.368
350	O14	S(-)-Atenolol	1248272	1673458	1146582	1356104	0.834314	1198948	1379396	1272160	1.2835e+06	0.796571	1.04738	350	-3.644	-3.795
196	I4	(±)-Atenolol	1497322	1269544	1535683	1434183	0.895764	1487787	1393884	1336418	1.40603e+06	0.998559	0.897056	196	-3.644	-3.914
171	H3	N-Bromoacetamide	1498836	1213379	1336741	1349652	0.842967	1332740	1112974	1150227	1198647	0.851277	0.990239	171	-3.625	-3.64
255	K15	Sandoz 58-035	1340206	1715230	1516469	1.52397e+06	0.951842	1309971	1093027	982813	1.1286e+06	0.801532	1.18753	255	-3.617	-4.12
256	K16	Psora-4	1289078	1740890	1663592	1564520	0.97717	1230882	1469043	1205387	1.30177e+06	0.924515	1.05695	256	-3.61	-3.127
325	N13	BTCP hydrochloride	1378422	1608592	1303657	1.43022e+06	1.05618	1429763	1212057	1419437	1.35375e+06	1.00535	1.05056	325	-3.587	-3.989
238	J22	Z-L-Phe chloromethyl ketone	1517766	1887947	2004605	1.80344e+06	1.12639	1431083	2029005	1814779	1758289	1.24873	0.902029	238	-3.58	-4.709
94	D22	Clemastine fumarate	1380368	1628785	1933764	1647639	1.25159	2112145	1606876	1815757	1844926	1.31499	0.951785	94	-3.576	-4.343
147	G3	5-Aminovaleric acid hydrochloride	1412047	961855	1270034	1.21465e+06	0.758645	1278553	1238982	1300161	1.27257e+06	0.903773	0.839419	147	-3.573	-3.317
326	N14	Clofibrate	1296132	1532575	1208511	1.34574e+06	0.993789	1408334	1181461	1349551	1.31312e+06	0.975172	1.01909	326	-3.57	-3.205
75	D3	(+)-Bromocriptine methanesulfonate	1712671	1497269	1765607	1.65852e+06	1.25985	1324318	1213048	1291528	1276298	0.909697	1.38492	75	-3.569	-3.722
281	L17	Cilostazol	1380754	1670249	1353208	1.46807e+06	0.916929	1392092	1363304	1207388	1320928	0.93812	0.977411	281	-3.567	-3.748
334	N22	Colchicine	874770	1051037	783665	903157	0.666955	45393	57711	32942	45348.7	0.0336777	19.804	334	-3.561	-2.905
53	C5	PD 0325901	1102642	1090338	1125823	1.10627e+06	0.715468	1064117	996216	1063365	1.04123e+06	0.780255	0.916967	53	-3.557	-5.551
308	M20	ARL 67156 trisodium salt	1330295	1630006	1061622	1340641	0.819094	1579058	1438156	1450705	1.48931e+06	0.881671	0.929024	308	-3.553	-4.435
107	E11	Acetyl-beta-methylcholine chloride	1267189	1192843	1195399	1218477	0.761038	1627716	1488286	1450240	1.52208e+06	1.08098	0.704027	107	-3.54	-3.398
22	A22	2,3-Butanedione monoxime	1531751	1548685	1471164	1517200	0.97498	2025304	2197204	2740221	2.32091e+06	1.7939	0.543499	22	-3.525	-2.054
134	F14	Cefmetazole sodium	1390542	1453918	1333695	1.39272e+06	0.869866	1807217	1443369	1357135	1535907	1.0908	0.797458	134	-3.52	-4.331
254	K14	Arecaidine propargyl ester hydrobromide	1356988	1832003	1548215	1.57907e+06	0.986257	1312339	1228557	1370889	1.30393e+06	0.926047	1.06502	254	-3.513	-3.776
257	K17	Acetylthiocholine chloride	1333334	1690347	1679406	1.5677e+06	0.979153	1417375	1403831	1114804	1.312e+06	0.931782	1.05084	257	-3.51	-3.675
140	F20	Caffeic acid phenethyl ester	1151846	1819538	1751598	1.57433e+06	0.983295	1889628	1375545	2031299	1.76549e+06	1.25385	0.784222	140	-3.48	-6.006
61	C13	YM 976	1424842	1319163	1353120	1.36571e+06	0.883259	2021373	1622435	1657550	1.76712e+06	1.3242	0.667011	61	-3.478	-3.767
69	C21	Methotrexate hydrate	1362116	1315925	1344595	1.34088e+06	0.867201	1477838	1438955	1287136	1.40131e+06	1.05008	0.825841	69	-3.42	-5.006
182	H14	Clozapine	1171693	1488141	1655995	1.43861e+06	0.898528	1290634	1030650	956553	1.09261e+06	0.775971	1.15794	182	-3.387	-4.269
106	E10	5-(N,N-hexamethylene)amiloride	1318032	1173055	1260604	1.25056e+06	0.781078	1665200	1326891	1804300	1598797	1.13546	0.687895	106	-3.382	-4.466
259	K19	A-315456	1418925	1277376	1200820	1.29904e+06	0.811356	1344982	1438699	1323891	1.36919e+06	0.972396	0.834388	259	-3.381	-3.381
260	K20	ATPA	1456206	1807777	1818637	1.69421e+06	1.05817	1261515	1614657	1516805	1.46433e+06	1.03996	1.01751	260	-3.368	-3.869
127	F7	Bay 11-7085	1358439	1333687	1549311	1.41381e+06	0.883041	1665252	1339526	1449187	1484655	1.0544	0.837482	127	-3.365	-3.73
344	O8	N-(4-Amino-2-chlorophenyl)phthalimide	1350224	1482355	1497267	1443282	0.887948	1399427	1245632	1495752	1.38027e+06	0.856628	1.03656	344	-3.357	-4.011
382	P22	L-Canavanine sulfate	1436785	1959933	1482781	1.6265e+06	1.00066	1757984	1664949	1609515	1.67748e+06	1.04109	0.961167	382	-3.336	-3.141
224	J8	Cephalothin sodium	1364163	1334782	1294436	1331127	0.831397	1631421	1389431	1523076	1.51464e+06	1.0757	0.772892	224	-3.327	-4.09
161	G17	Acetylsalicylic acid	1194012	1617802	1736785	1.5162e+06	0.94699	1404520	1102493	1243267	1.25009e+06	0.887814	1.06665	161	-3.315	-5.22
38	B14	Cyproheptadine hydrochloride	1613589	1569417	1444397	1.54247e+06	1.08549	1570840	1328634	1414185	1.43789e+06	1.05789	1.02609	38	-3.309	-3.048
68	C20	Sildenafil citrate salt	1575429	1398525	1531885	1.50195e+06	0.97137	1537268	1437801	1730477	1.56852e+06	1.17538	0.826431	68	-3.296	-2.463
76	D4	1-(2-Chlorophenyl)-1-(4-chlorophenyl)-2,2-dichloroethane	1551740	1594632	1617669	1.58801e+06	1.2063	1517432	1330607	1494219	1.44742e+06	1.03167	1.16927	76	-3.292	-3.647
379	P19	1-(4-Chlorobenzyl)-5-methoxy-2-methylindole-3-acetic acid	1498273	1781381	1307001	1528885	0.940602	2089317	1780312	1744823	1871484	1.16149	0.809826	379	-3.29	-2.708
332	N20	Cinoxacin	1368211	1671333	1307901	1.44915e+06	1.07015	1442969	1596332	1511077	1.51679e+06	1.12643	0.95004	332	-3.286	-4.448
92	D20	Cefsulodin sodium salt hydrate	1462335	1243049	1279588	1328324	1.00903	1942295	1408944	1822339	1724526	1.22918	0.8209	92	-3.212	-3.65
226	J10	Clemizole hydrochloride	1361547	1744670	919176	1.3418e+06	0.838062	1466311	1376996	1431690	1424999	1.01203	0.828098	226	-3.201	-4.216
85	D13	CP-100356 monohydrochloride	1372269	1385050	1589075	1448798	1.10055	1462930	1298508	1513826	1425088	1.01575	1.08348	85	-3.185	-3.05
371	P11	Gisadenafil besylate salt	1548852	1541786	1650838	1580492	0.972352	1536604	1302754	1718600	1.51932e+06	0.942925	1.03121	371	-3.169	-2.609
89	D17	PF 3845 hydrate	1572286	1322812	1232026	1375708	1.04502	1794469	1341214	1237500	1.45773e+06	1.03901	1.00579	89	-3.153	-3.031
258	K18	gamma-Acetylinic GABA	1336565	1713459	1718901	1.58964e+06	0.99286	1300185	1341331	1182241	1.27459e+06	0.905208	1.09683	258	-3.143	-2.58
324	N12	7-Chloro-4-hydroxy-2-phenyl-1,8-naphthyridine	1022125	933973	919204	958434	0.707775	291693	132152	98709	174185	0.129356	5.47151	324	-3.099	-3.926
178	H10	Cefazolin sodium	1105361	1501114	1294742	1.30041e+06	0.812209	1432751	1332581	1289874	1.35174e+06	0.96	0.846051	178	-3.095	-4.44
378	P18	Cantharidic Acid	1372083	1361056	1427061	1.38673e+06	0.853148	1518526	1409288	1658988	1528934	0.948892	0.899098	378	-3.079	-4.135
307	M19	Maraviroc	1275179	1632098	999940	1.30241e+06	0.795733	1466142	1648820	1192396	1435786	0.849987	0.936171	307	-3.067	-4.129
137	F17	Carmustine	1412648	1385968	1323208	1.37394e+06	0.858138	1932082	1456153	1380292	1589509	1.12887	0.760177	137	-3.056	-2.929
6	A6	6-Aminohexanoic acid	1782886	1476824	1626738	1628816	1.04671	1351003	1422436	1125193	1299544	1.00445	1.04207	6	-3.051	-2.641
184	H16	McN-A-343	1157795	1505978	1696197	1.45332e+06	0.907718	1310509	1089001	1082602	1160704	0.82433	1.10116	184	-3.024	-4.003
220	J4	Cephalosporin C zinc salt	1318732	1181052	1310765	1270183	0.793332	1420330	1254495	1684825	1.45322e+06	1.03207	0.76868	220	-3.015	-4.976
41	B17	Ciprofibrate	1682086	1636639	1495154	1.60463e+06	1.12923	1657704	1697347	1547694	1.63425e+06	1.20236	0.939181	41	-3.004	-3.021
229	J13	BMY 7378 dihydrochloride	1299524	1667036	1977444	1.648e+06	1.02931	1533418	1268462	1194417	1332099	0.946054	1.088	229	-3.001	-3.416
319	N7	Buspirone hydrochloride	1389180	1362901	1314571	1.35555e+06	1.00103	1382144	1175499	1457014	1338219	0.993815	1.00726	319	-2.967	-3.138
52	C4	L-2-aminoadipic acid	1553722	1436667	1598430	1.52961e+06	0.989259	1495649	1361658	1527274	1461527	1.09521	0.903263	52	-2.967	-3.755
237	J21	S-(+)-PD 123177 trifluoroacetate salt hydrate	1536561	1888493	1740917	1.72199e+06	1.07552	1887287	2151057	2207249	2.08186e+06	1.47854	0.727424	237	-2.953	-3.259
185	H17	PK 11195	1262238	1640494	1686145	1.52963e+06	0.955375	1466610	1037272	1339756	1.28121e+06	0.909915	1.04996	185	-2.915	-2.31
17	A17	PD-180970	1031817	990641	930878	984445	0.632622	827029	821248	933580	860619	0.665196	0.951031	17	-2.91	-2.467
300	M12	1,3-Dipropyl-8-p-sulfophenylxanthine	1337758	1671481	1284534	1.43126e+06	0.874458	1299862	1214422	1268772	1.26102e+06	0.746524	1.17137	300	-2.901	-3.809
70	C22	SB 222200	1628508	1354842	1967494	1.65028e+06	1.0673	2281908	1976663	2525195	2.26126e+06	1.69449	0.629868	70	-2.897	-3.878
262	K22	TBBz	1362686	1892108	1964053	1.73962e+06	1.08653	1314439	1777032	1586177	1559216	1.10735	0.981198	262	-2.894	-2.469
29	B5	Bumetanide	1582885	1605831	1592721	1.59381e+06	1.12162	1781890	1362342	1311128	1485120	1.09264	1.02652	29	-2.858	-2.987
118	E22	Brequinar sodium salt hydrate	1858370	1712652	1710580	1760534	1.0996	1913577	1726191	2195830	1.9452e+06	1.38148	0.795957	118	-2.829	-2.937
84	D12	SB 204741	1285216	1314967	1374838	1325007	1.00651	1849781	1575866	1670993	1698880	1.2109	0.831211	84	-2.808	-3.937
20	A20	Azithromycin dihydrate	1704571	1580735	1465751	1.58369e+06	1.0177	1877586	2278279	1938049	2.0313e+06	1.57005	0.648198	20	-2.784	-1.821
133	F13	(±)-Bay K 8644	1345657	1600956	1824363	1.59033e+06	0.993287	1984179	1346720	1486376	1.60576e+06	1.14041	0.870994	133	-2.768	-1.906
209	I17	Aconitine	1264854	1738794	1906665	1636771	1.0223	1647902	1336824	1584675	1.52313e+06	1.08173	0.94506	209	-2.714	-2.237
227	J11	PF-431396 hydrate	1231118	1464007	1338494	1.34454e+06	0.839774	991958	706247	801451	833219	0.59175	1.41914	227	-2.688	-2.966
284	L20	Artemether	1282828	1848062	1582318	1.57107e+06	0.98126	1061248	962427	886658	970111	0.688971	1.42424	284	-2.659	-2.841
373	P13	DAPH	1462818	1272341	1555759	1430306	0.879954	1889670	1557895	1406240	1617935	1.00413	0.876337	373	-2.657	-3.532
343	O7	Reserpine	1436591	1314426	1499061	1.41669e+06	0.87159	1311671	1338623	1357297	1.33586e+06	0.829068	1.05129	343	-2.656	-2.57
292	M4	L-allylglycine	1119144	1298959	1315655	1244586	0.760407	1353880	1200089	1296361	1.28344e+06	0.7598	1.0008	292	-2.61	-2.409
234	J18	Cilostamide	1395296	1826745	1997575	1739872	1.08669	1531389	1795525	1926634	1.75118e+06	1.24369	0.873766	234	-2.595	-3.823
51	C3	N-Phenylanthranilic acid	1548029	1435006	1739988	1574341	1.01819	1580091	1363495	1434563	1459383	1.0936	0.931045	51	-2.571	-3.483
316	N4	Cyproterone acetate	1490233	1346310	1380577	1.40571e+06	1.03807	1308559	1163745	1342231	1.27151e+06	0.944275	1.09933	316	-2.521	-2.726
249	K9	Aurintricarboxylic acid	1372036	1557397	1150197	1.35988e+06	0.849353	1293984	1192796	1310088	1.26562e+06	0.898843	0.944941	249	-2.514	-2.821
351	O15	L-Arginine	1460215	1454519	1405196	1.43998e+06	0.885915	1813629	1177033	1343428	1.4447e+06	0.896613	0.988069	351	-2.483	-3.139
19	A19	N-Acetylprocainamide hydrochloride	1496852	1343931	1488901	1443228	0.927444	2396904	1798258	2070469	2.08854e+06	1.61429	0.57452	19	-2.474	-4.667
286	L22	Argatroban monohydrate	1467389	1783266	1732418	1.66102e+06	1.03744	1439952	1625729	1665702	1.57713e+06	1.12007	0.926229	286	-2.452	-3.724
16	A16	1-Allyl-3,7-dimethyl-8-p-sulfophenylxanthine	1646286	1574158	1649453	1623299	1.04316	1990926	1696096	1530525	1.73918e+06	1.34426	0.77601	16	-2.443	-3.117
114	E18	cis-4-Aminocrotonic acid	1375536	1076813	1154608	1202319	0.750946	1802963	1624059	1745787	1.72427e+06	1.22457	0.613231	114	-2.418	-2.552
372	P12	Clotrimazole	1578497	1425601	1501645	1.50191e+06	0.924009	1662809	1244223	1564040	1.49036e+06	0.924951	0.998982	372	-2.344	-2.115
125	F5	Betaine aldehyde chloride	1257149	1427832	1407826	1364269	0.852097	1445936	1390680	1576622	1.47108e+06	1.04476	0.815593	125	-2.302	-2.069
198	I6	Amiodarone hydrochloride	1256131	1166661	1311610	1.2448e+06	0.777479	1489903	1132052	1432600	1.35152e+06	0.959846	0.810004	198	-2.291	-3.309
376	P16	Calcimycin	842011	831022	946179	873071	0.537131	329025	339655	333694	334125	0.207366	2.59026	376	-2.256	-3.16
139	F19	CP-380736	1432488	1298925	1357250	1.36289e+06	0.851234	2013034	1566172	1769101	1782769	1.26612	0.672317	139	-2.103	-2.634
251	K11	3-Aminopropionitrile fumarate	1439582	1703849	1214836	1.45276e+06	0.907364	1315541	1076291	1257690	1.21651e+06	0.863961	1.05024	251	-2.089	-2.448
272	L8	Cimetidine	1283825	1195322	1302192	1.26045e+06	0.787251	1223877	1086192	1395348	1235139	0.877193	0.897466	272	-1.971	-2.778
380	P20	Droxinostat	1481333	1847787	1470987	1.60004e+06	0.984376	2239713	2059148	1497777	1.93221e+06	1.19918	0.820876	380	-1.883	-2.933
276	L12	DMH4	1410394	1217293	1318961	1.31555e+06	0.821667	1202988	1004443	1066781	1091404	0.775113	1.06006	276	-1.862	-3.712
180	H12	L-798106	1224276	1482762	1414732	1.37392e+06	0.858127	1405334	1052964	1411709	1.29e+06	0.916157	0.936659	180	-1.786	-2.721
345	O9	Atorvastatin calcium salt trihydrate	1475843	1229519	1338579	1.34798e+06	0.829316	1476089	1314480	1201336	1330635	0.825823	1.00423	345	-1.768	-1.768
342	O6	Alprenolol hydrochloride	1444273	1125493	1307037	1.29227e+06	0.79504	1685634	1133858	1506510	1.442e+06	0.894939	0.888373	342	-1.759	-2.781
331	N19	Chlorpropamide	1304827	1648474	1287182	1.41349e+06	1.04382	1494631	1729074	992293	1.40533e+06	1.04366	1.00016	331	-1.643	-3.13
18	A18	Acetohexamide	1592400	1517931	1660249	1.59019e+06	1.02189	2211293	2085621	2304454	2200456	1.70079	0.600829	18	-1.63	-2.809
132	F12	Ceftriaxone sodium	1380078	1368353	1559835	1.43609e+06	0.896954	1940765	1675230	1995420	1.87047e+06	1.32841	0.675211	132	-1.406	-1.406
366	P6	CNS-1102	1570148	1496916	1320861	1.46264e+06	0.899848	1578547	1187699	1286682	1350976	0.838447	1.07323	366	-1.355	-2.995
186	H18	Cefotaxime sodium	1160517	1460777	1612511	1.41127e+06	0.881452	1336890	1135749	1265207	1.24595e+06	0.88487	0.996137	186	-0.796	-1.93
54	C6	OBAA	1505418	1426753	1660137	1.53077e+06	0.990011	1663580	1480467	1624446	1.5895e+06	1.1911	0.831172	54	-0.789	-2.647
293	M5	Arcaine sulfate	1207582	1185275	1349085	1247314	0.762074	1294191	1257229	1312407	1.28794e+06	0.762463	0.999489	293	-0.604	2.006
142	F22	Lumefantrine	1892793	1967111	1907862	1.92259e+06	1.20081	2167728	1452166	1410449	1676781	1.19085	1.00837	142	0.678	-2.314
243	K3	Azelaic acid	1379064	1220201	1370471	1.32325e+06	0.826474	1213476	1057600	1295503	1.18886e+06	0.844326	0.978857	243	1.073	0.425
338	O2	0	2047321	1870207	1918569	1.94537e+06	1.19684	1546981	1869755	1514864	1.64387e+06	1.02022	1.17312	338
362	P2	0	1987881	2086895	1915074	1.99662e+06	1.22836	1790153	1825816	1554012	1723327	1.06954	1.1485	362
313	N1	0	1842993	1863179	1746538	1817570	1.34222	1522827	1644204	1596056	1.5877e+06	1.17909	1.13836	313
314	N2	0	1971770	1834459	1911308	1.90585e+06	1.40741	1634552	1714960	1672871	1.67413e+06	1.24327	1.13202	314
361	P1	0	1918007	1934768	1878992	1910589	1.17543	1582462	1757647	1711047	1.68372e+06	1.04496	1.12487	361
289	M1	0	1812915	1741861	1728247	1.76101e+06	1.07593	1723885	1698682	1448407	1623658	0.961207	1.11935	289
30	B6	Cyclosporin A	1612008	1662424	1597357	1.62393e+06	1.14281	1456385	1481460	1302272	1.41337e+06	1.03985	1.09902	30
290	M2	0	1768984	1852855	1808481	1.81011e+06	1.10592	1751950	1802984	1583429	1.71279e+06	1.01397	1.09068	290
230	J14	(±)-p-Chlorophenylalanine	1314968	1783359	1805295	1.63454e+06	1.0209	1457205	1403152	1157643	1.33933e+06	0.951192	1.07329	230
337	O1	0	1958989	1587584	1979738	1.8421e+06	1.13331	1734985	1812361	1668343	1738563	1.07899	1.05035	337
241	K1	0	2046638	1849024	1920914	1.93886e+06	1.21097	1593682	1678942	1608915	1.62718e+06	1.15562	1.0479	241
242	K2	0	14900	10579	11501	12326.7	0.007699	10435	9602	11189	10408.7	0.00739221	1.0415	242
50	C2	DMSO	1410819	1522194	1420991	1.45133e+06	1.02135	1558016	1273703	1245892	1.3592e+06	1	1.02135	50
193	I1	0	1966244	2014605	2113180	2031343	1.26874	1836437	1788134	1634539	1.75304e+06	1.245	1.01906	193
189	H21	CB 1954	1644084	1594881	1599790	1.61292e+06	1.0074	1443798	1276228	1481533	1.40052e+06	0.994646	1.01282	189
49	C1	0	2126079	2166484	2116059	2.13621e+06	1.50332	2153075	2149995	1759702	2020924	1.48684	1.01108	49
288	L24	0	1943569	1935679	2064906	1.98138e+06	1.21057	1914955	1799456	2377361	2.03059e+06	1.20211	1.00704	288
73	D1	0	2302327	2256242	2066300	2.20829e+06	1.42819	2012986	2007757	1659211	1893318	1.41877	1.00664	73
145	G1	0	1966178	1752556	1691222	1.80332e+06	1.12632	1673976	1719616	1342586	1578726	1.12121	1.00456	145
79	D7	SB 202190	1552315	1533042	1590886	1.55875e+06	1.18407	1780802	1521823	1680656	1.66109e+06	1.18396	1.00009	79
287	L23	DMSO	1347102	1730846	1725272	1.60107e+06	1	1174357	1560956	1488861	1408058	1	1	287
311	M23	DMSO	1447649	1786557	1676005	1636737	1	1505062	1784061	1778434	1.68919e+06	1	1	311
26	B2	DMSO	1577348	1411276	1679781	1556135	1	1288111	1383404	1209831	1293782	1	1	26
74	D2	DMSO	1505250	1529082	1604313	1546215	1	1357392	1258502	1387537	1334477	1	1	74
359	O23	DMSO	1653714	1731120	1491402	1625412	1	1895992	1642404	1295454	1.61128e+06	1	1	359
98	E2	DMSO	1396773	1276322	1276213	1316436	1	1493406	1485087	1230487	1.40299e+06	1	1	98
335	N23	DMSO	1406887	1572801	1082762	1354150	1	1373719	1611922	1054004	1.34655e+06	1	1	335
169	H1	0	1780666	1850821	1823842	1818443	1.13577	1656916	1672887	1474095	1.6013e+06	1.13724	0.998704	169
97	E1	0	2052578	1804534	2089369	1.98216e+06	1.5057	2657801	1842329	1888711	2.12961e+06	1.51791	0.991959	97
217	J1	0	2105419	2019264	1980918	2.0352e+06	1.27115	1802822	1969347	1644209	1.80546e+06	1.28223	0.991354	217
384	P24	0	2019203	1971446	2153445	2.04803e+06	1.25999	2228717	2067618	1900279	2065538	1.28192	0.982893	384
25	B1	0	2098352	2091328	2152815	2114165	1.3586	1813064	1923854	1672003	1.80297e+06	1.39357	0.974907	25
265	L1	0	1956336	1909472	1901596	1922468	1.20074	1821664	1784930	1733918	1.78017e+06	1.26427	0.949745	265
146	G2	0	1955161	1567454	1811180	1.77793e+06	1.11046	1675464	1742742	1583538	1667248	1.18408	0.93783	146
263	K23	0	2181140	1908089	1935377	2008202	1.25429	1936701	1919354	1867229	1.90776e+06	1.35489	0.925748	263
303	M15	(±)-2-Amino-3-phosphonopropionic acid	1258672	937618	1325355	1.17388e+06	0.717208	1461218	1276027	1191113	1.30945e+06	0.775197	0.925195	303
336	N24	0	1914589	1865914	1955864	1.91212e+06	1.17639	2223864	1869947	2061860	2.05189e+06	1.27345	0.923783	336
170	H2	0	1887367	1817697	1907976	1.87101e+06	1.1686	1779313	1899683	1767724	1.81557e+06	1.28942	0.906301	170
296	M8	Astaxanthin	1212414	1163298	1265911	1.21387e+06	0.741643	1427950	1326246	1401876	1.38536e+06	0.820133	0.904296	296
297	M9	(±)-2-Amino-4-phosphonobutyric acid	1183496	1191962	1467482	1280980	0.782643	1501778	1427516	1471929	1.46707e+06	0.86851	0.901133	297
194	I2	0	16962	18571	18895	18142.7	0.0113316	18867	17633	16719	17739.7	0.0125987	0.899425	194
264	K24	0	2035071	1937902	2187237	2.0534e+06	1.28252	1825292	1938858	2313757	2025969	1.43884	0.891355	264
1	A1	0	1960699	2027776	1804182	1.93089e+06	1.24082	1807924	1949954	1778111	1.84533e+06	1.42631	0.869954	1
2	A2	0	1976495	2023080	1967411	1.989e+06	1.27816	1863348	1998899	1867281	1.90984e+06	1.47617	0.865865	2
122	F2	0	2031356	2097242	2129329	2.08598e+06	1.30286	2112586	2088709	2157038	2.11944e+06	1.50523	0.865559	122
121	F1	0	2046258	1841856	1906959	1931691	1.2065	1998181	2001246	1963775	1987734	1.41168	0.854651	121
266	L2	0	15552	16704	16709	16321.7	0.0101942	17034	16556	17696	17095.3	0.0121411	0.839646	266
360	O24	0	2167553	1951202	1989418	2.03606e+06	1.25263	2604780	2466836	2196367	2422661	1.50356	0.833106	360
312	M24	0	1914075	1789521	1823088	1842228	1.36043	2336034	2029762	2368878	2.24489e+06	1.66715	0.816024	312
60	C12	Paroxetine hydrochloride hemihydrate (MW = 374.83)	1697439	1456871	1500247	1551519	1.00343	1598742	1447493	1895783	1.64734e+06	1.23445	0.812859	60
383	P23	0	2092988	1924042	2051204	2.02274e+06	1.24444	3052018	2313673	2047853	2.47118e+06	1.53367	0.811408	383
218	J2	0	11297	12182	12884	12121	0.00757055	13730	12283	13720	13244.3	0.0094061	0.804855	218
47	B23	0	18540	21521	21299	20453.3	0.0143937	26603	26781	23209	25531	0.0187838	0.766284	47
95	D23	0	12363	12585	13704	12884	0.00978703	19248	15734	19609	18197	0.0129701	0.754582	95
167	G23	0	1817363	1848751	1850817	1838977	1.14859	2152284	2135459	2220417	2.16939e+06	1.54069	0.745502	167
191	H23	0	1970824	1952063	1962519	1961802	1.2253	2317893	2266236	2495175	2359768	1.6759	0.731131	191
168	G24	0	1773443	1707441	1757844	1.74624e+06	1.09067	2097259	2311001	2066976	2158412	1.5329	0.711508	168
240	J24	0	2469158	2040740	1936409	2148769	1.34208	2766385	2690236	2574263	2.67696e+06	1.90117	0.705923	240
239	J23	0	2229948	2054860	2168082	2.15096e+06	1.34345	2668510	2575696	2860756	2701654	1.91871	0.700185	239
216	I24	0	2251324	2228182	2055272	2.17826e+06	1.3605	3039921	2633245	2694474	2.78921e+06	1.98089	0.686811	216
143	F23	0	1774197	2148675	2104165	2.00901e+06	1.25479	2597720	2621967	2702245	2640644	1.87538	0.669086	143
215	I23	0	2217840	2037108	2142092	2.13235e+06	1.33182	2971305	2753044	2766468	2.83027e+06	2.01005	0.662581	215
96	D24	0	2183661	2010051	2308359	2167357	1.64638	3372706	3212960	3929744	3.50514e+06	2.49833	0.658994	96
119	E23	0	16707	19665	19635	18669	0.0116603	25817	22942	26251	25003.3	0.0177573	0.656648	119
192	H24	0	1879100	1710966	1873718	1.82126e+06	1.13753	2424082	2296577	2609393	2.44335e+06	1.73526	0.655535	192
48	B24	0	2164206	2103922	2176873	2.14833e+06	1.51186	3279612	3645543	2617078	3.18074e+06	2.34015	0.64605	48
120	E24	0	1917535	2188696	2120559	2.0756e+06	1.29638	3070423	2887174	3177717	3.0451e+06	2.16263	0.599446	120
23	A23	0	2164878	2148226	2105857	2.13965e+06	1.37498	3194488	3259513	2551209	3.00174e+06	2.32013	0.592631	23
71	C23	0	13391	12412	13016	12939.7	0.00836861	21198	16252	19826	19092	0.0143067	0.584942	71
144	F24	0	1775742	1968831	1959133	1.90124e+06	1.18748	3277161	2782527	3143107	3.0676e+06	2.1786	0.545063	144
24	A24	0	2124295	1991343	2041469	2052369	1.31889	3209688	2978245	3288218	3158717	2.44146	0.540205	24
72	C24	0	2063012	2240335	2116010	2.13979e+06	1.38389	3832861	3091693	3417531	3.44736e+06	2.58331	0.535704	72

## Sheet: AC387398
No	Well	Compound	387-1	387-2	387-3	387 avrg	387/DMSO	398-1	398-2	398-3	398 avrg	398/DMSO	387/398	No	SALL4A	SALL4B
18	A18	Gemcitabine HCl (Gemzar)	832456	974745	927969	911723	0.67896	1900480	2057522	2118089	2.02536e+06	1.12288	0.604659	18	-6.776	-6.274	1
185	H17	Cytarabine	737012	957729	736438	810393	0.684551	2063786	1461414	1941276	1.82216e+06	0.784242	0.872882	185	-6.732	-6.484	1
274	L10	Canagliflozin	1137252	1234387	1081207	1.15095e+06	0.972223	1432094	1519305	1510746	1.48738e+06	0.640156	1.51873	274	-6.63	-7.47	1
31	B7	Dorzolamide HCl	1363761	1523423	1371112	1419432	1.23367	2009454	2150427	2453398	2.20443e+06	1.62328	0.759986	31	-6.429	-5.249	1
231	J15	Gemcitabine (Gemzar)	780474	866286	749184	798648	0.67463	2217144	1421715	2156392	1.93175e+06	0.831409	0.811429	231	-6.312	-6.217	1
156	G12	Decitabine	899169	1247795	997559	1.04817e+06	0.885408	2047559	1526171	1886408	1820046	0.783332	1.13031	156	-6.084	-5.435	1
155	G11	Entinostat (MS-275, SNDX-275)	765446	933832	672066	790448	0.667703	1620793	1762545	1922167	1.7685e+06	0.761148	0.877231	155	-5.921	-5.956	1
100	E4	Regorafenib (BAY 73-4506)	1182076	1413581	1092965	1.22954e+06	1.03861	1384942	1357973	1323823	1.35558e+06	0.58343	1.78018	100	-5.917	-5.78	1
85	D13	Fludarabine (Fludara)	1153996	1443556	1223653	1273735	1.07594	1707715	1994349	1578155	1760073	0.75752	1.42035	85	-5.877	-6.256	1
346	O10	Floxuridine (Fludara)	908221	1036744	911509	952158	0.776948	1340964	1503472	1601031	1.48182e+06	0.651118	1.19325	346	-5.822	-6.466	1
86	D14	Quercetin (Sophoretin)	1216155	1348430	1330737	1.29844e+06	1.09681	2152081	1881519	1895888	1976496	0.850667	1.28935	86	-5.806	-5.653	1
7	A7	ABT-888 (Veliparib)	1273517	1325341	1367541	1322133	0.984591	2027441	3136835	2808267	2.65751e+06	1.47335	0.668267	7	-5.799	-5.416	1
200	I8	Nelarabine (Arranon)	1207692	1262721	1225431	1231948	1.04064	1945909	1971916	1723028	1.88028e+06	0.809258	1.28592	200	-5.759	-6.411	1
154	G10	Cladribine	917181	1232860	957615	1.03589e+06	0.875027	1473354	1658330	1541855	1.55785e+06	0.670484	1.30507	154	-5.676	-6.232	1
208	I16	Clofarabine	773843	968670	662225	801579	0.677106	1170361	1501730	959610	1210567	0.521018	1.29958	208	-5.674	-6.335	1
131	F11	R406 (free base)	1245554	1241397	1040525	1.17583e+06	0.993237	1831744	2101934	1756747	1.89681e+06	0.81637	1.21665	131	-5.604	-5.722	1
348	O12	Ftorafur	1244329	1294026	1315409	1284588	1.04821	1776343	1655291	2027608	1.81975e+06	0.799603	1.31091	348	-5.242	-5.569	1
358	O22	Streptozotocin (Zanosar)	1157078	1462403	1254916	1.29147e+06	1.05382	1624594	2040106	2342151	2.00228e+06	0.87981	1.19778	358	-5.126	-5.676	1
76	D4	(-)-Epigallocatechin gallate	1269443	1423816	1299821	1.33103e+06	1.12434	1335770	1451092	1289136	1358666	0.584758	1.92274	76	-5.048	-5.518	1
307	M19	GSK690693	764700	1011059	811727	862495	0.728562	1779056	1793991	1944530	1.83919e+06	0.791573	0.920398	307	-6.47	-4.583
224	J8	YO-01027	1128715	1352175	1100123	1193671	1.00831	1603318	1584092	1764716	1.65071e+06	0.710451	1.41926	224	-5.986	-4.925
244	K4	Oxaliplatin (Eloxatin)	1180845	1282060	1178811	1.21391e+06	1.0254	1208434	1386244	1295795	1.29682e+06	0.558142	1.83717	244	-5.816	-4.176
164	G20	Doxorubicin (Adriamycin)	693364	981443	636531	770446	0.650807	1928222	1924360	1886009	1.91286e+06	0.82328	0.790505	164	-5.614	-4.687
325	N13	Lapatinib	997740	1310408	1129517	1.14589e+06	0.973914	1475680	1596354	1412601	1.49488e+06	0.717724	1.35695	325	-5.218	-4.454
67	C19	Lapatinib Ditosylate (Tykerb)	1256257	1450100	1288794	1331717	1.00315	2226297	2122627	2136374	2161766	1.59096	0.630531	67	-5.218	-4.454
92	D20	Imatinib (Gleevec)	1168616	1419869	1163909	1250798	1.05657	2156762	2516299	2194877	2.28931e+06	0.985301	1.07233	92	-5.166	-3.348
65	C17	Imatinib Mesylate	1350621	1387088	1430952	1.38955e+06	1.04672	2244296	2233110	1824022	2100476	1.54586	0.677113	65	-5.166	-3.348
291	M3	Rucaparib (AG-014699 , PF-01367338)	1116749	1156891	1127754	1133798	0.957736	1274537	1337980	1066308	1226275	0.527778	1.81465	291	-5.157	-4.198
94	D22	Itraconazole (Sporanox)	1085105	1436066	1327054	1.28274e+06	1.08355	2518867	2777507	2533078	2.60982e+06	1.12324	0.964662	94	-5.138	-4.259
267	L3	Teniposide (Vumon)	884602	1040919	852746	926089	0.782281	1045504	1230751	1398642	1.22497e+06	0.527215	1.4838	267	-5.134	-4.089
261	K21	JNJ-26481585	216197	233912	184242	211450	0.178615	68471	43360	46161	52664	0.0226661	7.88026	261	-5.084	-4.22
284	L20	Tofacitinib (CP-690550, Tasocitinib)	1173020	1314050	1154870	1213980	1.02547	1958227	1536698	1852929	1782618	0.767224	1.33659	284	-5.076	-4.274
115	E19	Temsirolimus (Torisel)	977698	965745	862715	935386	0.790134	758219	753641	729470	747110	0.32155	2.45727	115	-5.061	-3.052
350	O14	Ifosfamide	1260471	1264586	1064547	1.19653e+06	0.976356	1573853	1664867	1720958	1653226	0.726433	1.34404	350	-5.026	-4.492
268	L4	PAC-1	1202309	1223942	1277917	1.23472e+06	1.04299	1187577	1327451	1358959	1291329	0.555777	1.87663	268	-5.024	-4.441
354	O18	Mercaptopurine	1132087	1313092	1081087	1175422	0.959128	876857	921300	810817	869658	0.382131	2.50995	354	-5.016	-4.714
370	P10	Dexamethasone acetate	1174740	1160377	1167337	1.16748e+06	0.952651	1741184	1631693	1118980	1.49729e+06	0.657912	1.44799	370	-5.012	-3.65
266	L2	0	10285	15771	12433	12829.7	0.0108374	20673	20078	28109	22953.3	0.00987892	1.09702	262	-4.982	-4.455
219	J3	Aminoglutethimide (Cytadren)	1187221	1383796	1376177	1.31573e+06	1.11142	1492207	1508826	1765703	1588912	0.683854	1.62523	219	-4.942	-4.794
39	B15	Zileuton	1352534	1481808	1353772	1396038	1.21334	2584766	3094157	1917394	2.53211e+06	1.86457	0.650731	39	-4.925	-5.896
277	L13	Hydroxyurea (Cytodrox)	1219546	1390201	1182623	1.26412e+06	1.06782	1362244	1421374	1684907	1.48951e+06	0.641072	1.66568	277	-4.909	-5.086
116	E20	Fulvestrant (Faslodex)	1297097	1285510	1202659	1.26176e+06	1.06582	2722499	2298414	2285751	2.43555e+06	1.04824	1.01677	116	-4.906	-5.052
276	L12	3-Methyladenine	1141660	1328982	1125392	1198678	1.01254	1226768	1367231	1673543	1422514	0.612238	1.65384	276	-4.889	-4.456
272	L8	AT-406	1039827	1130066	917451	1.02911e+06	0.869308	1473195	1463101	1367558	1434618	0.617447	1.40791	272	-4.87	-3.677
150	G6	Exemestane	1096195	1744723	1073422	1304780	1.10217	1578150	1663095	1552159	1.5978e+06	0.68768	1.60273	150	-4.853	-4.137
301	M13	TAE684 (NVP-TAE684)	438443	748566	551060	579356	0.489391	329119	403676	517613	416803	0.179388	2.72811	301	-4.849	-4.029
135	F15	EX 527	1385437	1372137	1027226	1261600	1.06569	1744295	2062684	1738071	1848350	0.795514	1.33963	135	-4.805	-5.41
181	H13	Prednisone (Adasone)	942200	1247875	914606	1.03489e+06	0.87419	2166145	2088369	1940382	2.06497e+06	0.888744	0.983624	181	-4.801	-4.57
140	F20	LY2603618 (IC-83)	934908	947243	786331	889494	0.751368	1916079	1884577	2024515	1.94172e+06	0.835701	0.899087	140	-4.795	-4.736
339	O3	Triciribine (Triciribine phosphate)	1148681	1159743	969937	1092787	0.891699	1200082	1137175	929202	1.08882e+06	0.478431	1.8638	339	-4.785	-4.018
159	G15	BMS-599626 (AC480)	1022548	1253327	929546	1.06847e+06	0.902555	2063778	1718472	1879171	1.88714e+06	0.812209	1.11123	159	-4.77	-1.741
229	J13	Estradiol	1212868	1391245	1226566	1276893	1.07861	1795157	1764077	1916488	1.82524e+06	0.785568	1.37303	229	-4.769	-3.763
148	G4	CUDC-101	502964	1266318	596122	788468	0.66603	334764	374086	306165	338338	0.145618	4.57382	148	-4.735	-2.936
254	K14	Fludarabine Phosphate (Fludara)	1081824	1368303	1135483	1.1952e+06	1.00961	1933102	1737237	1762268	1810869	0.779383	1.29539	254	-4.735	-5.459
142	F22	GW3965 HCl	1357280	1377007	1214014	1.3161e+06	1.11173	3074114	3127209	2916858	3.03939e+06	1.30813	0.849862	142	-4.7	-4.194
139	F19	Dapagliflozin	1508679	1261308	1099112	1.2897e+06	1.08943	2783173	1833665	2214813	2277217	0.980095	1.11155	139	-4.692	-6.087
298	M10	JNJ-7706621	897063	998249	854494	916602	0.774267	1820078	1878577	1873420	1.85736e+06	0.799391	0.968571	298	-4.686	-4.103
196	I4	Imiquimod	1004606	1232244	1174845	1.13723e+06	0.960636	1615573	1762055	1793895	1723841	0.741927	1.29479	196	-4.664	-4.643
271	L7	Ranolazine (Ranexa)	1142371	1350377	1193809	1.22885e+06	1.03803	1431034	1468898	1237678	1.3792e+06	0.593597	1.74871	271	-4.661	-4.752
319	N7	Cyclophosphamide monohydrate	1104507	1351401	1057112	1.17101e+06	0.995262	1557328	1723422	1903412	1728054	0.829676	1.19958	319	-4.66	-4.653
9	A9	Axitinib	1319883	1464865	1292303	1359017	1.01206	1464952	2170452	2079824	1905076	1.05619	0.958216	9	-4.632	-3.918
172	H4	NU7441 (KU-57788)	781270	936108	823353	846910	0.715397	1315965	1695921	1482853	1.49825e+06	0.644832	1.10943	172	-4.627	-4.6
52	C4	Capecitabine (Xeloda)	1236553	1386851	1359443	1.32762e+06	1.00006	1478055	1618319	1355436	1.48394e+06	1.09211	0.915715	52	-4.625	-5.118
365	P5	GSK461364	629642	649165	617461	632089	0.515776	203850	201388	219192	208143	0.0914589	5.63943	365	-4.615	-4.101
356	O20	Pamidronate Disodium	1170289	1384488	1166843	1240540	1.01226	1284352	1691781	2207251	1.72779e+06	0.759199	1.33333	356	-4.611	-5.363
151	G7	Y-27632 2HCl	1064465	1580681	1034597	1226581	1.03611	1424991	1692339	1445899	1.52108e+06	0.654658	1.58267	151	-4.6	-5.665
259	K19	PF-04217903	1062442	1211611	1021683	1.09858e+06	0.927985	2048007	1346499	1669793	1.6881e+06	0.726544	1.27726	259	-4.597	-4.65
206	I14	Clafen (Cyclophosphamide)	979216	1314308	1041956	1.11183e+06	0.939176	2253533	2225129	2003347	2.16067e+06	0.929934	1.00994	206	-4.539	-4.562
369	P9	BMS 794833	1198277	1271592	1226109	1.23199e+06	1.00529	1976270	1692198	1633838	1.76744e+06	0.776617	1.29445	369	-4.537	-4.05
138	F18	LDN193189	1201813	1105591	999913	1102439	0.931246	2319215	1804395	1519050	1.88089e+06	0.809518	1.15037	138	-4.467	-3.12
227	J11	Hydrocortisone (Cortisol)	1253198	1316836	1124386	1.23147e+06	1.04024	2151309	1793944	2011685	1985646	0.854605	1.21722	227	-4.463	-5.234
60	C12	Cisplatin	1193327	1490916	1340742	1.34166e+06	1.01064	1675946	1976585	1593870	1.7488e+06	1.28704	0.785247	60	-4.437	-4.662
69	C21	Lenalidomide (Revlimid)	1359864	1403541	1590179	1.45119e+06	1.09315	2383026	2467937	1897562	2.24951e+06	1.65554	0.6603	69	-4.392	-4.29
368	P8	Daunorubicin HCl (Daunomycin HCl)	799635	919513	809280	842809	0.687721	1121274	1391236	1264682	1259064	0.553237	1.24309	368	-4.391	-4.108
281	L17	Fluvastatin sodium (Lescol)	906305	1088823	952385	982504	0.829936	1469818	1560968	1409960	1.48025e+06	0.637086	1.3027	281	-4.385	-5.455
245	K5	Brivanib (BMS-540215)	1152701	1418503	1183874	1.25169e+06	1.05732	1212472	1410280	1273361	1.2987e+06	0.558951	1.89162	245	-4.383	-4.883
173	H5	KU-60019	1060872	1054629	962884	1.02613e+06	0.866785	1343401	1432891	1261418	1.3459e+06	0.579265	1.49635	173	-4.36	-4.524
256	K16	Topotecan HCl	849930	1000689	991177	947265	0.800169	1280902	1449467	1200259	1.31021e+06	0.563903	1.41898	256	-4.349	-4.266
333	N21	MLN2238	303092	424025	352036	359718	0.305731	141354	124260	203464	156359	0.0750715	4.07253	333	-4.329	-4.696
252	K12	Idarubicin HCl	743729	855060	819092	805960	0.680806	2051112	1776976	1904145	1.91074e+06	0.822368	0.827861	252	-4.315	-3.837
251	K11	PCI-24781	400540	489550	375779	421956	0.356433	177555	213516	193354	194808	0.0838438	4.25115	251	-4.295	-4.644
190	H22	A-769662	1126739	1434207	1094044	1218330	1.02914	2536659	1900804	2242076	2226513	0.958272	1.07395	190	-4.29	-3.914
186	H18	NVP-BSK805 2HCl	841540	1249910	937471	1.00964e+06	0.852858	2013719	1605171	1996827	1.87191e+06	0.805652	1.05859	186	-4.272	-3.114
179	H11	Ubenimex (Bestatin)	978582	1139127	951303	1023004	0.864146	1869660	1701213	1875023	1.8153e+06	0.781289	1.10605	179	-4.259	-5.097
372	P12	Anagrelide HCl	1188022	1416478	1156578	1.25369e+06	1.023	2081251	2198561	2426967	2235593	0.982327	1.0414	372	-4.226	-3.989
70	C22	Ostarine (MK-2866)	1143189	1456465	1474873	1.35818e+06	1.02308	2553465	2384757	1776533	2.23825e+06	1.64725	0.621084	70	-4.225	-4.016
166	G22	Adrucil (Fluorouracil)	1143013	1355263	1072184	1.19015e+06	1.00534	2242977	1493206	2002207	1.9128e+06	0.823251	1.22118	166	-4.197	-4.709
374	P14	Triptolide	243127	306168	219554	256283	0.209123	24749	26433	50381	33854.3	0.0148757	14.0581	374	-4.181	-3.939
236	J20	Crenolanib (CP-868596)	1000171	1207249	917885	1.04177e+06	0.879997	2385755	2192571	2420483	2.33294e+06	1.00408	0.876425	236	-4.175	-3.51
367	P7	SGI-1776 free base	946962	1023537	925915	965471	0.787811	1654330	1553360	1629563	1.61242e+06	0.708502	1.11194	367	-4.165	-3.725
20	A20	Paclitaxel (Taxol)	476870	463167	465586	468541	0.348922	122360	113228	93454	109681	0.0608079	5.7381	20	-4.154	-3.33
83	D11	Ponatinib (AP24534)	349850	470878	348940	389889	0.329345	1116692	1261918	1235346	1204652	0.518472	0.635223	83	-4.126	-4.243
352	O16	Megestrol Acetate	1111199	1346197	1136986	1.19813e+06	0.977655	1474845	1844982	2040713	1.78685e+06	0.785146	1.24519	352	-4.122	-3.595
149	G5	VX-680 (MK-0457, Tozasertib)	840740	1634267	905515	1.12684e+06	0.951859	541392	599429	497926	546249	0.235101	4.04872	149	-4.112	-5.038
238	J22	AZ 3146	1191352	1394841	1045480	1.21056e+06	1.02258	2443582	2609244	2136874	2.39657e+06	1.03146	0.991385	238	-4.112	-3.152
294	M6	Amuvatinib (MP-470)	1075437	1260343	1103952	1.14658e+06	0.96853	1275186	1646522	1352397	1.4247e+06	0.613179	1.57952	294	-4.11	-4.142
4	A4	Andarine (GTX-007)	1309150	1372983	1217440	1.29986e+06	0.968003	2833398	2889867	1861932	2528399	1.40177	0.690559	4	-4.098	-5.287
161	G17	Obatoclax mesylate (GX15-070)	429583	588647	427176	481802	0.406985	253527	288610	313676	285271	0.122778	3.3148	161	-4.088	-3.792
118	E22	Raltitrexed (Tomudex)	1346338	1424734	1265069	1.34538e+06	1.13646	1856602	1876056	1734354	1.82234e+06	0.784318	1.44898	118	-4.059	-3.638
249	K9	Iniparib (BSI-201)	1125937	1341021	1113230	1193396	1.00808	1605258	1730546	1410110	1.58197e+06	0.680867	1.48058	249	-4.05	-3.931
21	A21	Bortezomib (Velcade)	34058	57427	50155	47213.3	0.0351597	39828	56542	39441	45270.3	0.0250983	1.40088	21	-4.022	-5.277
103	E7	PI-103	1011331	1420321	1001626	1144426	0.966713	625183	900643	574728	700185	0.301354	3.2079	103	-4.02	-4.42
286	L22	Sotrastaurin (AEB071)	1280509	1477764	1255128	1.3378e+06	1.13006	2051844	1631020	1716332	1799732	0.774589	1.45891	286	-4.014	-3.678
375	P15	Formestane	1144860	1305200	1232414	1.22749e+06	1.00162	2002711	1849321	1920142	1924058	0.845437	1.18473	375	-4.011	-3.624
327	N15	Neratinib (HKI-272)	470393	646041	472000	529478	0.450014	232482	392180	442600	355754	0.170805	2.63466	327	-4.002	-4.477
316	N4	Sirtinol	1120689	1227792	1007337	1118606	0.950726	1315012	1631782	1310797	1419197	0.681387	1.39528	316	-3.998	-4.691
111	E15	Sunitinib Malate (Sutent)	1245482	1402827	1227697	1292002	1.09137	1536010	1649299	1429532	1.53828e+06	0.662063	1.64844	111	-3.995	-3.039
56	C8	E7080 (Lenvatinib)	1158584	1463476	1273861	1.29864e+06	0.978237	1471052	1566815	1123668	1.38718e+06	1.0209	0.958209	56	-3.992	-3.658
22	A22	Roscovitine (Seliciclib, CYC202)	1364222	1504898	1135449	1.33486e+06	0.994066	2271437	3140875	2822567	2.74496e+06	1.52183	0.653205	22	-3.981	-3.482
214	I22	Dacarbazine (DTIC-Dome)	1193435	1361845	1254413	1.2699e+06	1.0727	2271760	2559754	2410298	2.41394e+06	1.03894	1.0325	214	-3.98	-3.715
36	B12	BI6727 (Volasertib)	634404	731809	645070	670428	0.582688	350551	355045	321340	342312	0.252069	2.31162	36	-3.979	-3.747
42	B18	AR-42 (HDAC-42)	640660	873244	693818	735907	0.639599	176917	250135	193583	206878	0.15234	4.1985	42	-3.965	-3.711
275	L11	D-glutamine	1137390	1349826	1064359	1.18386e+06	1.00002	1455703	1508816	1478439	1480986	0.637404	1.5689	275	-3.948	-4.15
331	N19	AG14361	982595	1237828	1049539	1.08999e+06	0.926402	1266770	1616208	2312145	1.73171e+06	0.831431	1.11423	331	-3.942	-3.935
223	J7	Betapar (Meprednisone)	1107293	1299848	1328380	1.24517e+06	1.05182	1480245	1664365	1632178	1.59226e+06	0.685296	1.53483	223	-3.936	-3.908
79	D7	PHA-793887	982913	1056552	888529	975998	0.82444	1008571	1750125	1389808	1.38283e+06	0.59516	1.38524	79	-3.935	-3.284
347	O11	Mocetinostat (MGCD0103)	717769	813114	666432	732438	0.59766	1213010	1592533	1653328	1.48629e+06	0.653081	0.915139	347	-3.92	-3.634
328	N16	Desmethyl Erlotinib (CP-473420)	1253645	1371282	1047930	1.22429e+06	1.04055	1512711	1495243	2373724	1.79389e+06	0.861287	1.20813	328	-3.896	-4.057
11	A11	Saracatinib (AZD0530)	917462	996426	950894	954927	0.711134	3306751	2110167	1794565	2.40383e+06	1.3327	0.533602	11	-3.88	-2.824
43	B19	Tipifarnib (Zarnestra)	931761	1094928	1105489	1.04406e+06	0.907422	1117144	1177500	1158017	1150887	0.847482	1.07073	43	-3.877	-3.795
376	P16	Fingolimod (FTY720)	999282	1231928	1169559	1.13359e+06	0.924993	2361280	2092537	2230980	2.22827e+06	0.979107	0.944732	376	-3.874	-6.136
377	P17	DAPT (GSI-IX)	1112735	1221665	1245781	1.19339e+06	0.973793	1880984	1786726	1503728	1.72381e+06	0.757449	1.28562	377	-3.873	-4.707
335	N23	DMSO	1221277	1256773	1051693	1176581	1	2161371	1768518	2318526	2082805	1	1	335	-3.868	-4.211
232	J16	PH-797804	1273095	1299043	1176006	1.24938e+06	1.05537	2372103	1760155	2194288	2.10885e+06	0.907631	1.16278	232	-3.862	-3.277
126	F6	Rosiglitazone (Avandia)	1230723	1220349	1082192	1.17775e+06	0.994866	1750885	1828995	1724830	1.76824e+06	0.761034	1.30726	126	-3.858	-3.911
12	A12	Cyclopamine	1313113	1379761	1196367	1.29641e+06	0.965438	3490956	2616046	3122705	3076569	1.70568	0.566015	12	-3.847	-3.003
310	M22	IC-87114	1140448	1423907	1072537	1.2123e+06	1.02405	2400728	2151267	2336037	2.29601e+06	0.988183	1.03629	310	-3.824	-4.173
340	O4	Altretamine (Hexalen)	1205204	1161581	1226198	1197661	0.977275	1101763	1249416	897856	1.08301e+06	0.475879	2.05362	340	-3.806	-3.664
204	I12	Carboplatin	907690	1270361	1013683	1.06391e+06	0.898701	2114032	1994741	1877525	1.99543e+06	0.858817	1.04644	204	-3.797	-4.07
344	O8	Epothilone A	365979	362459	339125	355854	0.290372	63173	84959	87854	78662	0.0345643	8.40092	344	-3.795	-3.743
171	H3	Pomalidomide	1275559	1127826	1123677	1.17569e+06	0.99312	1360137	1400250	1462744	1.40771e+06	0.605867	1.63917	171	-3.783	-4.797
90	D18	Chrysophanic acid (Chrysophanol)	1097015	1271473	1168487	1.17899e+06	0.995911	1594207	1799718	1493369	1629098	0.70115	1.4204	90	-3.777	-4.05
89	D17	Mycophenolate mofetil (CellCept)	1336499	1410067	1184745	1310437	1.10695	2298509	2236776	1839836	2.12504e+06	0.914599	1.21031	89	-3.777	-4.05
124	F4	Mycophenolic (Mycophenolate)	1242836	1202763	1102463	1.18269e+06	0.999033	1416096	1730489	1545691	1564092	0.673172	1.48407	124	-3.768	-3.082
102	E6	XAV-939	1138193	1457714	1119710	1238539	1.04621	1500667	1774272	1371306	1.54875e+06	0.666568	1.56955	102	-3.765	-2.88
108	E12	PIK-90	1010371	974225	759239	914612	0.772586	1183446	1508185	1580458	1.42403e+06	0.61289	1.26056	108	-3.745	-3.682
38	B14	Palomid 529	1172001	1499782	1435364	1369049	1.18988	2224002	2867477	2046476	2.37932e+06	1.75207	0.67913	38	-3.73	-4.942
233	J17	Azathioprine (Azasan, Imuran)	1049870	1247609	922631	1073370	0.906691	1203209	1006751	1282554	1.16417e+06	0.501049	1.80958	233	-3.688	-4.994
320	N8	INK 128 (MLN0128)	352793	440302	366627	386574	0.328557	237414	326601	242429	268815	0.129064	2.5457	320	-3.68	-3.355
279	L15	Flutamide (Eulexin)	1060097	1328945	1081278	1.15677e+06	0.977143	1308685	1437099	1631156	1458980	0.627933	1.55613	279	-3.68	-3.726
269	L5	Simvastatin (Zocor)	958098	1016904	849662	941555	0.795345	1438890	1373224	1117573	1.3099e+06	0.563768	1.41077	269	-3.672	-3.516
82	D10	Phloretin (Dihydronaringenin)	1279891	1414320	1226326	1.30685e+06	1.10391	1788042	1839675	1716771	1781496	0.766741	1.43975	82	-3.667	-4.704
246	K6	Etoposide (VP-16)	777504	1020129	773075	856903	0.723838	1445685	1597252	1257103	1.43335e+06	0.6169	1.17335	246	-3.665	-3.793
33	B9	Ruxolitinib (INCB018424)	1365518	1529443	1369653	1421538	1.2355	2941271	1978218	3032858	2.65078e+06	1.95197	0.632952	33	-3.665	-3.544
129	F9	AZD7762	611626	492256	426206	510029	0.430829	68427	105736	87944	87369	0.0376029	11.4573	129	-3.642	-4.318
77	D5	AEE788 (NVP-AEE788)	1167230	1201087	1044848	1.13772e+06	0.96105	1326127	1665804	1315667	1435866	0.617985	1.55514	77	-3.613	-4.891
41	B17	Ispinesib (SB-715992)	666313	761366	627509	685063	0.595408	71434	94837	96093	87454.7	0.0643993	9.24557	41	-3.609	-4.059
112	E16	Aprepitant (MK-0869)	1158641	1353322	1122914	1.21163e+06	1.02348	1999227	2271740	1863561	2.04484e+06	0.880083	1.16293	112	-3.604	-5.131
110	E14	Anastrozole	1222561	1316075	1115408	1.21801e+06	1.02887	2452751	1857091	1478389	1.92941e+06	0.830402	1.23901	110	-3.594	-4.022
247	K7	Belinostat (PXD101)	652578	809959	659639	707392	0.597544	649016	890620	477432	672356	0.289376	2.06494	247	-3.586	-4.75
109	E13	STF-62247	1087862	1221374	1093910	1134382	0.958229	2301347	2412996	2045869	2253404	0.969846	0.988022	109	-3.583	-3.096
91	D19	SB939 (Pracinostat)	523764	694357	548908	589010	0.497545	219848	332132	239394	263791	0.113534	4.38236	91	-3.577	-3.4
345	O9	TW-37	1093279	1216095	1050126	1.11983e+06	0.913768	1241958	1446836	1662494	1.45043e+06	0.637323	1.43376	345	-3.575	-3.486
16	A16	Docetaxel (Taxotere)	501974	557907	526805	528895	0.393868	193228	223256	183205	199896	0.110824	3.55399	16	-3.566	-5.206
68	C20	WZ4002	1123891	1292168	1171275	1195778	0.900753	2311317	2291115	2203909	2.26878e+06	1.66972	0.539463	68	-3.564	-4.988
125	F5	MK-1775	772769	839592	655244	755868	0.638493	154078	210357	166400	176945	0.0761556	8.38405	125	-3.562	-3.535
183	H15	Triamcinolone Acetonide	828014	1021852	831884	893917	0.755104	2121750	1898894	1949829	1.99016e+06	0.856547	0.881568	183	-3.559	-3.219
101	E5	PD0325901	957576	1246945	967960	1.05749e+06	0.89328	1116126	1222344	1123035	1153835	0.496601	1.79879	101	-3.557	-5.551
10	A10	SNS-032 (BMS-387032)	391783	426113	411245	409714	0.305113	28531	43807	38242	36860	0.0204355	14.9306	10	-3.55	-4.614
273	L9	Lomustine (CeeNU)	1188480	1317133	1098710	1201441	1.01487	1323232	1492758	1307127	1.37437e+06	0.591518	1.71571	273	-3.542	-3.694
58	C10	ABT-751	641642	779407	661258	694102	0.522852	164992	201824	154526	173781	0.127895	4.08814	58	-3.54	-3.691
104	E8	ENMD-2076	929907	1020864	636729	862500	0.728566	499339	406828	463458	456542	0.196492	3.70787	104	-3.518	-3.276
207	I15	SB 216763	918870	1256847	1087923	1087880	0.918948	2198135	1620726	2146172	1.98834e+06	0.855766	1.07383	207	-3.518	-2.917
114	E18	Bicalutamide (Casodex)	1310356	1283455	1252384	1282065	1.08298	1468593	1710549	1451761	1.54363e+06	0.664367	1.63009	114	-3.503	-4.798
318	N6	CEP33779	1149537	1408288	1092321	1.21672e+06	1.03411	1263634	1534478	1538196	1445436	0.693985	1.49011	318	-3.503	-3.511
317	N5	PF 573228	1133258	1264029	1076404	1157897	0.98412	1446450	1635622	1578588	1.55355e+06	0.745895	1.31938	317	-3.503	-3.283
189	H21	Ezetimibe (Zetia)	1011180	1417427	1018762	1149123	0.970681	2136164	2380546	2262879	2259863	0.972626	0.998	189	-3.495	-4.755
235	J19	Mesna (Uromitexan, Mesnex)	1077488	1308586	1127038	1.17104e+06	0.989192	1916442	2108058	1923345	1982615	0.853301	1.15925	235	-3.491	-3.652
128	F8	Medroxyprogesterone acetate	1418364	1343013	1047307	1.26956e+06	1.07242	1430154	1693866	1353627	1492549	0.64238	1.66944	128	-3.488	-3.109
19	A19	Afatinib (BIBW2992)	892193	1071213	957497	973634	0.725065	1959653	2760028	2475430	2.39837e+06	1.32968	0.545294	19	-3.484	-3.347
234	J18	Dacomitinib (PF299804,PF-00299804)	826001	1059306	688671	857993	0.724759	2255546	1916524	2133804	2101958	0.904665	0.801135	234	-3.472	-4.872
258	K18	2-Methoxyestradiol	1063591	1364743	1184939	1.20442e+06	1.01739	542828	1245696	890708	893077	0.384373	2.64689	258	-3.447	-3.181
304	M16	PD173074	1042978	1157034	1012911	1.07097e+06	0.904667	1062498	1222603	1006713	1.09727e+06	0.472256	1.91563	304	-3.423	-2.591
260	K20	Letrozole	1231882	1502327	1114949	1.28305e+06	1.08381	2118694	1886993	1786519	1.93074e+06	0.830972	1.30427	260	-3.411	-3.16
230	J14	PF-03814735	731938	846809	649255	742667	0.627342	753691	771134	849630	791485	0.340648	1.84161	230	-3.406	-3.406
309	M21	JNJ-38877605	1012556	1364341	1089867	1155588	0.976142	2232347	2140708	2294065	2.22237e+06	0.956491	1.02055	309	-3.391	-3.437
305	M17	SGX-523	1125719	1272425	1033438	1.14386e+06	0.966236	1757543	1824592	1925322	1835819	0.790121	1.2229	305	-3.389	-3.547
14	A14	Barasertib (AZD1152-HQPA)	905722	1158854	949255	1.00461e+06	0.748133	687263	676925	634085	666091	0.369287	2.02589	14	-3.388	-4.086
51	C3	Cediranib (AZD2171)	1028066	1303312	1053661	1.12835e+06	0.849958	1266550	1245795	1039911	1.18409e+06	0.871434	0.975355	51	-3.388	-3.867
8	A8	17-DMAG HCl (Alvespimycin)	696260	718134	634543	682979	0.508614	502996	581487	504110	529531	0.293577	1.73247	8	-3.382	-3.543
163	G19	Olaparib (AZD2281)	910114	1287731	884501	1.02745e+06	0.867901	2252370	2026845	2029856	2.10302e+06	0.905123	0.958875	163	-3.379	-3.269
29	B5	Epothilone B (EPO906)	580241	575632	504108	553327	0.480913	152207	173330	180984	168840	0.12433	3.86805	29	-3.376	-4.261
134	F14	Lonidamine	1367236	1440221	1076451	1294636	1.0936	2001869	1950369	1564543	1838927	0.791459	1.38175	134	-3.346	-3.559
130	F10	Pioglitazone (Actos)	1220959	1235202	1118035	1.1914e+06	1.00639	1688506	1769799	1497712	1.65201e+06	0.711009	1.41544	130	-3.305	-3.633
136	F16	TAK-733	1098798	997927	877779	991501	0.837536	1372675	1445213	1253780	1.35722e+06	0.584137	1.4338	136	-3.297	-2.996
117	E21	Trichostatin A (TSA)	509118	500308	472125	493850	0.417163	476036	766516	848931	697161	0.300052	1.3903	117	-3.263	-4.165
324	N12	RG108	1044344	1245893	1132372	1.14087e+06	0.969648	1055072	1470014	1838522	1454536	0.698354	1.38848	324	-3.254	-4.149
211	I19	MK-2206 2HCl	770387	931049	681139	794192	0.670865	2527503	1790459	2170599	2.16285e+06	0.930874	0.720683	211	-3.243	-2.481
44	B20	CP-466722	1098186	1342863	1197558	1212869	1.05414	1816623	2270471	2153502	2.0802e+06	1.5318	0.688169	44	-3.239	-2.984
34	B10	Telatinib (BAY 57-9352)	1325863	1569272	1361348	1.41883e+06	1.23314	1719944	2297205	1755533	1.92423e+06	1.41695	0.870281	34	-3.23	-3.957
203	I11	PHA-665752	1071803	1373482	1132054	1.19245e+06	1.00728	2259022	2107345	2042062	2136143	0.919378	1.09561	203	-3.226	-3.925
84	D12	Salinomycin (Procoxacin)	1326129	1288615	1270121	1294955	1.09387	1472198	1562681	1444089	1.49299e+06	0.64257	1.70233	84	-3.217	-2.695
27	B3	Rigosertib (ON-01910)	547670	551132	546997	548600	0.476804	106670	125015	122905	118197	0.0870369	5.47818	27	-3.216	-3.544
93	D21	Tosedostat (CHR2797)	1043603	1242192	1400181	1.22866e+06	1.03787	2380934	1975553	1807804	2.05476e+06	0.884353	1.17359	93	-3.216	-4.908
37	B13	Pelitinib (EKB-569)	798186	956505	921040	891910	0.775185	2288168	2321118	1854070	2154452	1.58648	0.488619	37	-3.19	-2.87
255	K15	KU-55933	1037583	1297188	1045424	1.12673e+06	0.951767	1518860	1719084	1421328	1.55309e+06	0.668437	1.42387	255	-3.189	-5.104
299	M11	Danusertib (PHA-739358)	898962	1145020	913049	985677	0.832616	504034	602911	714681	607209	0.261337	3.18598	299	-3.184	-3.839
64	C16	CYC116	1103517	1366621	1091700	1.18728e+06	0.894351	548397	592743	492875	544672	0.400854	2.23111	64	-3.159	-3.398
178	H10	PF-3845	1090950	1166252	1050102	1.10243e+06	0.931242	1512696	1758531	1412927	1.56138e+06	0.672007	1.38576	178	-3.153	-3.031
53	C5	Dovitinib (TKI-258)	986488	1156636	1063551	1.06889e+06	0.805172	1151932	1321750	1130606	1.20143e+06	0.884198	0.910624	53	-3.151	-4.108
366	P6	Pazopanib	1215960	1279344	1139305	1.21154e+06	0.988597	1760545	1601012	1647402	1669653	0.733651	1.3475	366	-3.131	-3.629
133	F13	DMXAA (ASA404)	1342315	1322694	1115022	1.26001e+06	1.06435	2293362	1657974	1350141	1767159	0.76057	1.39941	133	-3.13	-3.944
326	N14	TPCA-1	1167325	1463750	1143712	1.25826e+06	1.06942	1430605	1662122	2212422	1768383	0.849039	1.25957	326	-3.128	-4.502
66	C18	JNJ 26854165 (Serdemetan)	1022265	1228695	1108575	1119845	0.843554	2079895	2002812	1603422	1.89538e+06	1.39491	0.604736	66	-3.125	-3.068
197	I5	SB 431542	1189782	1367679	1258882	1.27211e+06	1.07457	1776337	1905875	1716871	1.79969e+06	0.774573	1.38731	197	-3.115	-3.731
253	K13	Linsitinib (OSI-906)	1021391	1218107	937928	1059142	0.894673	1615145	1707495	1598869	1640503	0.706059	1.26714	253	-3.112	-3.246
182	H14	Flavopiridol (Alvocidib) HCl	248684	367354	242996	286345	0.241879	33745	37559	54103	41802.3	0.0179914	13.4442	182	-3.105	-4.424
334	N22	S-Ruxolitinib	1207011	1177586	1124462	1.16969e+06	0.99414	1981340	2289169	2159576	2.14336e+06	1.02907	0.966053	334	-3.103	-3.441
13	A13	AZD6244 (Selumetinib)	1097118	1126567	1174529	1132738	0.843549	1602907	1832786	1415948	1.61721e+06	0.896598	0.940834	13	-3.1	-3.292
306	M18	WYE-354	691217	907548	763989	787585	0.665284	731585	868134	608997	736239	0.316871	2.09954	306	-3.094	-3.263
199	I7	Crizotinib (PF-02341066)	901066	1199467	867982	989505	0.835849	1045309	1389224	1167015	1200516	0.516692	1.61769	199	-3.085	-4.122
300	M12	MDV3100 (Enzalutamide)	996681	1210141	1028334	1.07839e+06	0.910928	1527171	1603860	1528028	1.55302e+06	0.668406	1.36283	300	-3.083	-2.684
137	F17	Febuxostat (Uloric)	1334864	1364910	1147717	1282497	1.08334	2717315	1871698	2282535	2290516	0.985819	1.09893	137	-3.079	-3.168
297	M9	LY294002	942013	1210129	965640	1.03926e+06	0.877879	1524966	1660103	1437144	1.54074e+06	0.66312	1.32386	297	-3.068	-2.798
213	I21	PD153035 HCl	1080637	1312647	1161635	1184973	1.00096	2398843	1902913	2333006	2.21159e+06	0.951848	1.0516	213	-3.046	-3.372
280	L16	Nocodazole	651486	723266	635765	670172	0.566104	85661	101075	105304	97346.7	0.0418972	13.5118	280	-3.041	-2.833
32	B8	LY2157299	1362369	1654753	1569579	1.5289e+06	1.32881	2178535	2795187	2673491	2549071	1.87707	0.707919	32	-3.027	-3.022
57	C9	Dasatinib (BMS-354825)	589998	605104	560671	585258	0.440861	1815218	2055417	1496637	1.78909e+06	1.31669	0.334825	57	-3.02	-2.588
285	L21	Procarbazine HCl (Matulane)	1252210	1402859	1171592	1.27555e+06	1.07748	2095800	1716950	1843956	1.88557e+06	0.811533	1.32771	285	-3.003	-3.698
323	N11	Vinpocetine (Cavinton)	1150803	1274915	1030013	1.15191e+06	0.979032	1072417	1296586	1897726	1422243	0.68285	1.43374	323	-2.991	-2.723
46	B22	BKM120 (NVP-BKM120)	1108268	1166338	871872	1048826	0.911565	2843346	2128646	2014595	2.32886e+06	1.71491	0.531552	46	-2.988	-3.262
303	M15	BI 2536	525703	557161	499099	527321	0.445436	240077	371420	451323	354273	0.152476	2.92135	303	-2.98	-2.757
363	P3	SB 743921	506273	577503	584701	556159	0.453818	48839	50090	100161	66363.3	0.0291603	15.5629	363	-2.962	-2.205
355	O19	MLN8237 (Alisertib)	893738	830838	797291	840622	0.685936	454957	568547	410096	477867	0.209976	3.26673	355	-2.957	-2.509
141	F21	AZD8055	569399	499221	414244	494288	0.417532	567711	643852	578565	596709	0.256819	1.62579	141	-2.938	-2.553
343	O7	Everolimus (RAD001)	751614	825605	814056	797092	0.650416	779699	746803	705549	744017	0.326923	1.9895	343	-2.931	-4.294
353	O17	YM155	265307	315517	248562	276462	0.225589	24344	27393	34432	28723	0.012621	17.8741	353	-2.923	-3.089
220	J4	KX2-391	736353	695668	715882	715968	0.604788	60093	63610	74487	66063.3	0.0284331	21.2706	220	-2.922	-4.377
373	P13	R935788 (Fostamatinib disodium, R788 disodium)	1014159	1360115	1227921	1.20073e+06	0.97978	1526430	1456066	1291348	1.42461e+06	0.62598	1.56519	373	-2.912	-2.451
123	F3	AT7519	511111	425675	377331	438039	0.370018	36793	44595	57687	46358.3	0.0199522	18.5452	123	-2.885	-2.925
162	G18	Tivozanib (AV-951)	1075011	1412701	1023286	1.17033e+06	0.988597	2002198	2034582	2051279	2029353	0.873416	1.13187	162	-2.884	-4.039
180	H12	GSK1120212 (Trametinib)	738026	869622	733337	780328	0.659155	990989	1091140	1084174	1.05543e+06	0.45425	1.45108	180	-2.876	-3.131
293	M5	Vatalanib 2HCl (PTK787)	1071177	1188923	1192657	1150919	0.972198	1277956	1449122	1279782	1335620	0.574839	1.69125	293	-2.875	-3.331
341	O5	XL147	1033195	1141746	971826	1.04892e+06	0.855906	981554	1224025	1283935	1.16317e+06	0.511101	1.67463	341	-2.871	-3.022
248	K8	Ku-0063794	772897	967884	781701	840827	0.710259	776553	790058	766029	777547	0.334649	2.1224	248	-2.862	-3.169
195	I3	GDC-0941	633961	888416	715688	746022	0.630175	1391331	1718511	1761635	1.62383e+06	0.698881	0.901692	195	-2.846	-2.45
225	J9	Busulfan (Myleran, Busulfex)	1300433	1238619	1079021	1.20602e+06	1.01875	1719276	1905100	1915870	1.84675e+06	0.794825	1.28172	225	-2.838	-4.246
174	H6	GSK2126458	340306	337901	255702	311303	0.262962	288238	309459	260835	286177	0.123168	2.13498	174	-2.824	-1.577
165	G21	Nutlin-3	1067115	1415145	950607	1144289	0.966597	2559599	2355624	2346275	2.4205e+06	1.04176	0.927848	165	-2.822	-2.314
30	B6	CAL-101 (GS-1101)	1166783	1285102	1323237	1258374	1.09369	2114980	1921948	2114986	2050638	1.51003	0.724281	30	-2.803	-3.429
226	J10	Geldanamycin	814695	867003	816351	832683	0.703379	1274551	1553549	1815166	1.54776e+06	0.666141	1.0559	226	-2.799	-1.847
61	C13	Erlotinib HCl	1235673	1539263	1290319	1355085	1.02076	1761565	1987634	1615957	1.78839e+06	1.31617	0.775548	61	-2.779	-3.472
176	H8	MK-0752	1056584	1191875	923503	1.05732e+06	0.893134	1378346	1610454	1265875	1418225	0.610392	1.46321	176	-2.771	-3.59
332	N20	PF-562271	1101723	1163529	1084886	1.11671e+06	0.949117	2144756	1973826	2615182	2244588	1.07768	0.880707	332	-2.765	-3.176
88	D16	Coenzyme Q10 (CoQ10)	1162340	1326376	1305679	1.2648e+06	1.06839	1784071	1949024	1678493	1.80386e+06	0.776367	1.37614	88	-2.755	-4.483
184	H16	PCI-32765 (Ibrutinib)	1051289	1375514	1084771	1.17052e+06	0.988759	2004197	1906513	1970119	1.96028e+06	0.843686	1.17195	184	-2.753	-4.412
28	B4	TAME	1334644	1503030	1287310	1.37499e+06	1.19505	1768152	2720396	1957683	2.14874e+06	1.58228	0.755271	28	-2.727	-3.764
175	H7	BIRB 796 (Doramapimod)	1163008	1265663	1064134	1.16427e+06	0.983474	1526792	1654503	1179528	1.45361e+06	0.62562	1.572	175	-2.723	-2.39
55	C7	CI-1040 (PD184352)	1106503	1115826	1220385	1.14757e+06	0.86444	1425374	1525121	1391449	1.44731e+06	1.06516	0.811559	55	-2.695	-3.877
296	M8	Vinblastine	1023286	1251520	1125997	1133601	0.957569	1495927	1682632	1324704	1.50109e+06	0.646055	1.48218	296	-2.679	-2.683
158	G14	Dimesna	987355	1282747	912562	1060888	0.896147	1944370	1445496	1840933	1.7436e+06	0.75043	1.19418	158	-2.677	-3.129
75	D3	SB 525334	1287024	1450455	1476451	1.40464e+06	1.18652	1641197	1400489	1282828	1.4415e+06	0.620411	1.91248	75	-2.661	-2.237
209	I17	SB 203580	1143648	1400269	931433	1158450	0.978559	2351262	1837897	2172317	2120492	0.912642	1.07223	209	-2.633	-1.997
381	P21	Cyt387	1296495	1359532	1285441	1.31382e+06	1.07206	1723919	1541391	1311333	1.52555e+06	0.670331	1.5993	381	-2.628	-3.412
210	I18	YM201636	902005	1296816	997387	1.0654e+06	0.899961	2214479	1601992	1821881	1.87945e+06	0.8089	1.11257	210	-2.589	-3.236
322	N10	Torin 2	300560	351845	311683	321363	0.273133	86536	105041	150972	114183	0.0548217	4.9822	322	-2.583	-2.519
107	E11	Sorafenib (Nexavar)	2326171	1357224	1127140	1.60351e+06	1.35451	1806355	1882587	1453707	1.71422e+06	0.737784	1.83592	107	-2.583	-3.531
315	N3	Maraviroc	1313282	1258085	1062975	1.21145e+06	1.02963	1228735	1506459	1095983	1277059	0.613144	1.67927	315	-2.579	-2.571
349	O13	Abiraterone (CB-7598)	1102763	1194691	1159044	1152166	0.940151	1479686	1823310	1400371	1567789	0.688892	1.36473	349	-2.574	-2.365
351	O15	SRT1720	1033127	1116920	1007093	1052380	0.858728	1189746	1756230	2021376	1655784	0.727557	1.18029	351	-2.527	-3.056
205	I13	ZSTK474	681448	741139	652430	691672	0.584266	1914218	2064792	1817426	1.93215e+06	0.831579	0.702598	205	-2.515	-2.838
342	O6	Carmofur	1264440	1227063	1102423	1.19798e+06	0.977531	1277804	1368385	1454843	1.36701e+06	0.600669	1.6274	342	-2.469	-4.049
6	A6	17-AAG (Tanespimycin)	861412	886778	879476	875889	0.652274	1420051	1660791	1472911	1.51792e+06	0.841547	0.775089	6	-2.437	-2.589
330	N18	Torin 1	345361	436168	355800	379110	0.322213	336151	364337	346298	348929	0.167528	1.92334	330	-2.43	-2.419
62	C14	Valproic acid sodium salt (Sodium valproate)	1159573	1352008	1205905	1239162	0.933433	1531779	1924544	1399609	1618644	1.19125	0.783574	62	-2.428	-2.711
63	C15	Gefitinib (Iressa)	1155780	1442856	1238310	1278982	0.963428	1922384	2171866	1710709	1.93499e+06	1.42406	0.676535	63	-2.415	-1.98
54	C6	Ganetespib (STA-9090)	611940	690330	729918	677396	0.510267	413309	397528	350063	386967	0.28479	1.79173	54	-2.403	-3.189
228	J12	AMG 900	807346	1040842	741759	863316	0.729255	845397	616295	794664	752119	0.323705	2.25284	228	-2.369	-3.528
106	E10	BIBR 1532	1396361	1288850	1155837	1.28035e+06	1.08153	1812730	2408197	1872725	2.03122e+06	0.874219	1.23714	106	-2.354	-2.93
15	A15	BEZ235 (NVP-BEZ235)	386122	463865	386745	412244	0.306998	147000	175644	157072	159905	0.0886529	3.46292	15	-2.349	-2.572
99	E3	Nilotinib (AMN-107)	1316204	1591080	1326048	1.41111e+06	1.19199	1481191	1593093	1282304	1452196	0.625013	1.90714	99	-2.323	-1.74
80	D8	Gossypol	1244189	1360535	1263460	1.28939e+06	1.08917	1900207	2084749	1632917	1.87262e+06	0.805962	1.35139	80	-2.29	-3.255
302	M14	Celecoxib	1059404	1207194	1106385	1.12433e+06	0.949736	1190897	1466689	1619180	1.42559e+06	0.613561	1.54791	302	-2.289	-3.374
379	P19	Irinotecan HCl Trihydrate (Campto)	895801	969268	860030	908366	0.741214	1782124	1834362	1617966	1.74482e+06	0.766678	0.966787	379	-2.277	2.275
152	G8	Irinotecan	857815	1266270	907904	1010663	0.853722	1356659	1689733	1347055	1.46448e+06	0.630301	1.35447	152	-2.268	2.266
292	M4	Vincristine	644456	564641	748020	652372	0.551068	100448	51360	48716	66841.3	0.0287679	19.1556	292	-2.239	-3.388
321	N9	Bexarotene	759866	1110279	937074	935740	0.795304	1712699	1584446	1494154	1.5971e+06	0.766802	1.03717	321	-2.218	-2.318
222	J6	LY2109761	1304231	1393650	1224995	1.30763e+06	1.10457	1616608	1830758	1899456	1782274	0.767076	1.43998	222	-2.213	-3.042
243	K3	Vismodegib (GDC-0449)	1226631	1384471	1198184	1269762	1.07259	1144064	1280567	1223598	1.21608e+06	0.523389	2.04931	243	-2.2	-3.507
87	D15	LY2228820	1107272	1409508	1357991	1.29159e+06	1.09103	2388391	2087701	1839700	2105264	0.906088	1.20411	87	-2.176	-2.625
188	H20	WAY-362450	1049572	1310354	1126884	1162270	0.981786	2121524	2215721	2271259	2.20283e+06	0.948081	1.03555	188	-2.059	-2.093
113	E17	Tandutinib (MLN518)	1201470	1366420	1184843	1250911	1.05666	2461404	2413438	2198135	2357659	1.01472	1.04134	113	-2.051	-4.177
5	A5	Linifanib (ABT-869)	1438922	1514933	1542892	1.49892e+06	1.11624	1715066	2868202	1968007	2.18376e+06	1.21069	0.921984	5	-2.05	-1.773
295	M7	GDC-0879	1014717	1153721	1141527	1.10332e+06	0.931992	1523954	1761411	1626285	1.63722e+06	0.704644	1.32264	295	-2.019	-2.124
250	K10	Evista (Raloxifene HCl)	1137711	1358335	1123744	1.2066e+06	1.01923	1247717	1492403	1522732	1.42095e+06	0.611565	1.66659	250	-2.012	-2.479
257	K17	GSK1904529A	949095	1282186	1116228	1.11584e+06	0.942563	1930591	1952551	1859240	1.91413e+06	0.823824	1.14413	257	-1.999
198	I6	Bendamustine HCL	1221474	1476182	1112963	1.27021e+06	1.07296	1734223	2066239	1715094	1.83852e+06	0.791283	1.35598	198	-1.998	-4.824
278	L14	Dalcetrapib (JTT-705)	1239284	1357087	1063379	1.21992e+06	1.03048	1544684	1265298	1457181	1.42239e+06	0.612184	1.68329	278	-1.973	-2.837
35	B11	Isotretinoin	977157	1091425	857380	975321	0.84768	2269749	2670290	2380765	2440268	1.79695	0.471733	35	-1.859	-2.153
127	F7	Quizartinib (AC220)	1202724	1280037	1211807	1.23152e+06	1.04028	1096403	1218175	1023625	1.11273e+06	0.478911	2.17219	127	-1.853	-1.602
357	O21	AT9283	667589	834009	722221	741273	0.604868	1045096	1068558	1039063	1.05091e+06	0.461771	1.30989	357	-1.834	-1.925
270	L6	AZ628	1057861	1037643	923752	1.00642e+06	0.850136	1181163	1093262	1010329	1094918	0.471243	1.80403	270	-1.803	-3.187
282	L18	GW4064	1119918	1326193	1021819	1.15598e+06	0.97647	1754672	1779476	1429272	1.65447e+06	0.712071	1.37131	282	-1.801	-2.048
364	P4	CHIR-99021 (CT99021) HCl	1060912	1232605	1185264	1.15959e+06	0.946212	1305932	1717807	1563813	1529184	0.671928	1.4082	364	-1.783
3	A3	ABT-737	1291339	1362718	1382735	1.3456e+06	1.00207	2610179	2401610	2053327	2.35504e+06	1.30565	0.767481	3	-1.639	0.726
132	F12	Mifepristone (Mifeprex)	1497557	1253738	1144699	1.29866e+06	1.097	1962137	1985032	1565028	1837399	0.790801	1.3872	132	-1.592	-3.316
187	H19	Tretinoin (Aberela)	594254	826960	571999	664404	0.561232	2206272	1518124	2109417	1.9446e+06	0.836941	0.670575	187	-1.463	-2.532
308	M20	Vemurafenib (PLX4032)	1057664	1252312	1093159	1.13438e+06	0.958226	2212036	1912874	2131881	2085597	0.897623	1.06751	308	-1.44	-1.999
157	G13	Enzastaurin (LY317615)	881977	1270657	912884	1.02184e+06	0.863162	1947062	1827973	1824640	1.86656e+06	0.803351	1.07445	157	-1.42	-2.463
329	N17	LDE225 (NVP-LDE225, Erismodegib)	1008605	1134595	1105995	1083065	0.920519	1708465	1876873	2143363	1909567	0.916825	1.00403	329	-1.257	-3.795
147	G3	Vorinostat (SAHA)	1005133	1502970	883847	1130650	0.955076	1178703	1415561	1220303	1.27152e+06	0.547252	1.74522	147	-1.239	-1.997
45	B21	Zibotentan (ZD4054)	1331474	1573174	1363248	1422632	1.23645	2576253	2726958	2291443	2.53155e+06	1.86417	0.663273	45	-1.037	-0.664
160	G16	PIK-75	182873	302194	173435	219501	0.185415	23001	23723	25458	24060.7	0.0103555	17.905	160
153	G9	Elesclomol	124567	301022	159493	195027	0.164742	92595	139906	37946	90149	0.0387994	4.24601	153
201	I9	AUY922 (NVP-AUY922)	547365	632438	543587	574463	0.485257	243710	297958	465735	335801	0.144526	3.35758	201		-0.666
119	E23	0	111075	19901	13018	47998	0.0405446	37427	39032	32920	36459.7	0.0156919	2.58379
105	E9	Rapamycin (Sirolimus)	837722	1021969	768461	876051	0.740013	657638	843184	696587	732470	0.315249	2.34739	105
265	L1	0	1767262	1762108	1830866	1.78675e+06	1.50929	1675805	1522113	1567796	1.58857e+06	0.683708	2.20751
241	K1	0	1730252	1667158	1723059	1706823	1.44178	1621842	1560140	1405959	1.52931e+06	0.658204	2.19047
98	E2	0	1713395	1985765	1730544	1.8099e+06	1.52885	1730666	1887661	1599879	1739402	0.748624	2.04221
122	F2	0	1916694	1790722	1706353	1.80459e+06	1.52436	1811943	1829527	1783561	1.80834e+06	0.778296	1.95859
121	F1	0	1861572	1729287	1786349	1.7924e+06	1.51407	1857623	1852505	1737647	1815925	0.781559	1.93724
290	M2	0	1618055	1496948	1655696	1590233	1.34329	1618086	1709443	1508945	1612158	0.693859	1.93597
289	M1	0	1440565	1445338	1565346	1.48375e+06	1.25334	1592493	1519732	1436832	1.51635e+06	0.652625	1.92047
170	H2	0	1585716	1645556	1650565	1627279	1.37459	1652842	1775468	1630221	1686177	0.725716	1.89411
221	J5	Disulfiram (Antabuse)	448290	626259	356593	477047	0.402969	462880	598860	428858	496866	0.213847	1.88438	221
313	N1	0	1662732	1657410	1535500	1.61855e+06	1.37564	1517708	1606951	1456750	1.52714e+06	0.733211	1.87618
97	E1	0	1761607	1569547	1880902	1737352	1.46757	1916236	1825469	1768864	1.83686e+06	0.790567	1.85635
337	O1	0	1500117	1384734	1666850	1.51723e+06	1.23804	1435188	1597318	1527786	1.5201e+06	0.667936	1.85353
217	J1	0	1682674	1696802	1817520	1732332	1.46333	1804848	1800277	1901715	1.83561e+06	0.790032	1.85224
338	O2	0	1540664	1669776	1647435	1.61929e+06	1.32132	1636270	1670902	1593533	1.63357e+06	0.717795	1.8408
145	G1	0	1581156	1388762	1475887	1481935	1.25181	1582958	1682188	1503973	1.58971e+06	0.684196	1.82961
169	H1	0	1659727	1582914	1551818	1598153	1.34998	1781754	1858248	1676492	1.77216e+06	0.762725	1.76995
314	N2	0	1675066	1614099	1569049	1.6194e+06	1.37636	1607351	1703900	1548706	1.61999e+06	0.77779	1.76958
242	K2	0	12850	12315	8979	11381.3	0.00961398	14243	13944	9786	12657.7	0.00544775	1.76476
193	I1	0	1705065	1532951	1651319	1.62978e+06	1.3767	2125953	1825993	1580430	1.84413e+06	0.793696	1.73454
361	P1	0	1490670	1569547	1623486	1.56123e+06	1.27395	1697709	1732001	1692049	1707253	0.750172	1.6982
146	G2	0	1532297	1660724	1566977	1586666	1.34028	1849718	2073065	1679542	1.86744e+06	0.803731	1.66757
362	P2	0	1530573	1534696	1631449	1.56557e+06	1.27749	1594790	2008889	1894601	1832760	0.805321	1.58631
287	L23	0	1917901	1968910	2063564	1.98346e+06	1.67546	2442922	2358858	2688046	2.49661e+06	1.07452	1.55926
263	K23	0	1841266	1974790	2061806	1.95929e+06	1.65504	2760198	2601936	2167528	2.50989e+06	1.08023	1.53211
78	D6	Cyclosporin A (Cyclosporine A)	1285107	1307423	1305650	1.29939e+06	1.09762	1556089	1691206	1870685	1.70599e+06	0.734245	1.49489	78
283	L19	Tamoxifen Citrate (Nolvadex)	1098486	1304959	1156323	1.18659e+06	1.00233	1665664	1579311	1577148	1.60737e+06	0.6918	1.44887	283
194	I2	0	11165	22000	12237	15134	0.0127839	23916	23492	14401	20603	0.00886736	1.44168
262	K22	Leucovorin Calcium	1279947	1465682	1287488	1.34437e+06	1.13561	1909388	2147405	1582389	1.87973e+06	0.809019	1.40369
264	K24	0	1748219	1734754	1832745	1771906	1.49675	2931827	2296197	2479462	2569162	1.10575	1.35362
288	L24	0	1672187	1817165	1907558	1798970	1.51962	2442720	2846144	2544825	2.61123e+06	1.12385	1.35215
215	I23	0	1810801	1920408	1987308	1.90617e+06	1.61017	2686441	3301267	2608575	2.86543e+06	1.23326	1.30563
81	D9	PIK-93	1048491	1142880	1087751	1.09304e+06	0.923307	1722153	1815730	1589363	1709082	0.735574	1.25522	81
382	P22	Nil	1224757	1237469	1373316	1278514	1.04325	1672592	1935456	2095699	1901249	0.835415	1.24878	382
383	P23	0	1600132	1733396	1709454	1680994	1.37167	2326664	2642037	2590443	2.51971e+06	1.10717	1.23889
378	P18	Nil	1240316	1399958	1211310	1.28386e+06	1.04761	2133553	1824922	1918789	1959088	0.86083	1.21698	378
177	H9	Tie2 kinase inhibitor	1026873	1051393	874022	984096	0.83128	1734636	1659826	1393319	1595927	0.686873	1.21024	177		-2.058
49	C1	0	1639572	1618155	1893631	1.71712e+06	1.4924	1782637	1702178	1624059	1702958	1.25401	1.1901
380	P20	Nil	969807	1276219	1242604	1.16288e+06	0.948891	1980102	1717613	1783319	1.82701e+06	0.802795	1.18199	380
239	J23	0	1730113	1805134	1921323	1.81886e+06	1.53641	3333807	3242620	2524752	3.03373e+06	1.30569	1.17671
216	I24	0	1757045	1860933	1865201	1.82773e+06	1.54391	3195811	3236276	2762308	3.0648e+06	1.31906	1.17046
59	C11	Deforolimus (Ridaforolimus)	872816	1024523	930811	942717	0.710127	932959	857308	718155	836141	0.615362	1.154	59
167	G23	0	1530060	1715023	1809808	1.68496e+06	1.42331	2971790	3115644	2710074	2.9325e+06	1.26212	1.12771
336	N24	0	1601031	1789455	1733483	1.70799e+06	1.3937	2968198	2845322	2804231	2.87258e+06	1.26222	1.10416
168	G24	0	1594309	1830532	1551831	1.65889e+06	1.40129	3044911	2853700	3058142	2.98558e+06	1.28497	1.09052
191	H23	0	1500705	1733756	1730614	1655025	1.39802	3109244	3097001	2776420	2.99422e+06	1.28869	1.08484
240	J24	0	1609004	1849698	1879335	1.77935e+06	1.50304	3366559	3525535	2856949	3249681	1.39864	1.07465
384	P24	0	1534982	1677691	1624744	1.61247e+06	1.31576	2550637	2743980	3071494	2.7887e+06	1.22537	1.07377
143	F23	0	1908116	1930778	1923018	1.92064e+06	1.62239	3671387	3551619	3379904	3.5343e+06	1.52113	1.06657
218	J2	0	12728	12231	9798	11585.7	0.00978658	16470	16137	31441	21349.3	0.00918857	1.06508
371	P11	OSI-420	1120499	1216742	1125807	1.15435e+06	0.941933	2225158	1904771	1952221	2.02738e+06	0.890839	1.05736	371
25	B1	0	1670754	1776531	1813067	1.75345e+06	1.30579	2129359	2487608	2067967	2.22831e+06	1.2354	1.05698
237	J21	Toremifene Citrate (Fareston, Acapodene)	1196068	1334862	1158913	1.22995e+06	1.03895	2339686	2221088	2294961	2285245	0.98355	1.05633	237		-2.329
212	I20	OSI-930	1111999	1319781	1065290	1165690	0.984675	2336082	2001583	2230078	2.18925e+06	0.942234	1.04504	212
23	A23	0	1579038	1718853	1604417	1.6341e+06	1.21691	2221874	3621324	540081	2.12776e+06	1.17965	1.03159
192	H24	0	1653175	1732615	1646245	1677345	1.41688	3111994	3423038	3218061	3251031	1.39922	1.01262
73	D1	0	1675441	1792726	1702094	1.72342e+06	1.29821	1763951	1827981	1634284	1742072	1.28209	1.01258
311	M23	DMSO	1147553	1272044	1131900	1.18383e+06	1	2465528	2251548	2253322	2323466	1	1	311
50	C2	DMSO	1185376	1062487	1203868	1150577	1	1347589	1428553	1297878	1.35801e+06	1	1	50
26	B2	DMSO	1370893	1333379	1324201	1.34282e+06	1	1625707	2049591	1735872	1.80372e+06	1	1	26
359	O23	DMSO	1166011	1383014	1127507	1.22551e+06	1	2207403	2369894	2250145	2275814	1	1	359
74	D2	DMSO	1312575	1280576	1389444	1.32753e+06	1	1383746	1415139	1277450	1.35878e+06	1	1	74
312	M24	0	1644991	1730052	1746644	1707229	1.45101	3024848	2881990	3159820	3.02222e+06	1.45103	0.999983
360	O24	0	1512638	1742220	1669904	1.64159e+06	1.33951	2902096	3269072	3145566	3105578	1.3646	0.981615
96	D24	0	1779521	1974189	1778639	1.84412e+06	1.55775	3515911	4015370	3607258	3.71285e+06	1.59798	0.974827
120	E24	0	1905267	1752337	1972903	1.87684e+06	1.58539	4314553	3498446	3568233	3793744	1.6328	0.970967
144	F24	0	2006189	1839569	1801475	1882411	1.5901	3887381	4275670	3554524	3.90586e+06	1.68105	0.945898
1	A1	0	1402483	1286942	1653798	1447741	1.07813	2026267	1949879	2210465	2.0622e+06	1.1433	0.942996	1
24	A24	0	1639513	1726463	1716244	1.69407e+06	1.26158	2909918	3977286	643292	2.51017e+06	1.39166	0.906527
2	A2	0	1715362	1511228	1605997	1.61086e+06	1.19961	2312089	2617360	2352140	2.4272e+06	1.34566	0.891465	2
202	I10	Bleomycin sulfate	646020	939643	754881	780181	0.65903	1953583	1636925	2139708	1910072	0.822079	0.801663	202
17	A17	BIBF1120 (Vargatef)	997915	1124885	1007762	1.04352e+06	0.777109	1372758	2139592	2553190	2.02185e+06	1.12093	0.693272	17		-1.895
40	B16	WP1130	1222631	1503902	1342261	1.35626e+06	1.17877	1998393	2578413	2703209	2.42667e+06	1.78694	0.659659	40
95	D23	0	8885	14402	10085	11124	0.0093966	32317	42170	42527	39004.7	0.0167873	0.559746
48	B24	0	1553974	1671006	1951166	1725382	1.49958	3953959	3957592	3377345	3.76297e+06	2.77095	0.54118
72	C24	0	1651879	1772649	1852033	1.75885e+06	1.3249	3592197	3795726	3423665	3.60386e+06	2.65228	0.499534
47	B23	0	10540	25645	14477	16887.3	0.0146773	40097	52785	39474	44118.7	0.0324878	0.451778
71	C23	0	8210	15180	12401	11930.3	0.00898685	30946	42786	35802	36511.3	0.0268707	0.334448

## Sheet: SH
Drug	Conc	387-1	387-2	387-3	387 avrg	387 FC	398-1	398-2	398-3	398 arg	398 FC	387/398	sall4a_dna	sall4b_dna	Selected for cell based screen
69	1	1.13957e+06	1.02671e+06	1.08e+06	1.08209e+06	1.03509	1.3841e+06	1.48561e+06	1.49022e+06	1.45331e+06	0.934698	1.1074	-7.97	-5.75	1
71	1	1.17531e+06	1.03884e+06	1.06347e+06	1.09254e+06	1.04508	1.58134e+06	1.58775e+06	1.53888e+06	1.56932e+06	1.00931	1.03544	-7.96	-7.22	1
77	1	887184	911370	935294	911282	0.931981	1.69372e+06	1.63229e+06	1.78993e+06	1.70531e+06	1.01066	0.922154	-7.92	-6.34	1
31	1	1.18986e+06	1.1807e+06	1.17197e+06	1.18084e+06	0.955089	1.40318e+06	1.55803e+06	1.52217e+06	1.49446e+06	0.969932	0.984697	-7.89	-5.42	1
73	1	923624	918112	1.01638e+06	952706	0.974346	1.35156e+06	1.4439e+06	1.50885e+06	1.43477e+06	0.85032	1.14586	-7.84	-6.71	1
70	1	1.23396e+06	1.1649e+06	1.01511e+06	1.13799e+06	1.08855	1.35681e+06	1.55607e+06	1.61567e+06	1.50952e+06	0.970848	1.12124	-7.73	-5.12	1
5	1	1.02053e+06	994747	1.26108e+06	1.09212e+06	1.00928	1.71009e+06	1.78628e+06	1.87036e+06	1788913	0.895593	1.12694	-7.71	-6.69	1
75	1	996354	1.04285e+06	1.16721e+06	1.0688e+06	1.09308	1.62704e+06	1.59969e+06	1.75718e+06	1.6613e+06	0.984575	1.11021	-7.39	-5.19	1
14	1	949387	1.06925e+06	1.16187e+06	1.06017e+06	0.904867	1.76202e+06	1.74341e+06	1.86806e+06	1.79116e+06	0.944535	0.958003	-7.39	-6.66	1
43	1	1.00472e+06	968028	1.05531e+06	1.00935e+06	1.04226	1.72561e+06	1.56825e+06	1.49959e+06	1.59782e+06	0.89563	1.16372	-7.37	-5.51	1
4	1	1.02908e+06	1.03375e+06	1.30757e+06	1.12347e+06	1.03825	1.8803e+06	1.46368e+06	2.01244e+06	1.78547e+06	0.893871	1.16152	-7.37	-6.92	1
33	1	1.0115e+06	964914	1.06642e+06	1.01428e+06	0.846034	1.68388e+06	1.57765e+06	1.71983e+06	1.66045e+06	0.870749	0.971616	-7.31	-7.7	1
6	1	1.02326e+06	1.07892e+06	1.09484e+06	1.06567e+06	0.921346	506808	478256	577023	520696	0.311047	2.96208	-7.29	-7.47	1
66	1	999529	974517	1.12874e+06	1.03426e+06	1.0794	1.83022e+06	1.64569e+06	1.87663e+06	1.78418e+06	1.00254	1.07667	-7.27	-5.95	1
65	1	1.06683e+06	1.00984e+06	1.1858e+06	1.08749e+06	1.13495	1.73267e+06	1.66302e+06	1.80255e+06	1.73275e+06	0.973641	1.16568	-7.25	-6.56	1
68	1	1.12571e+06	1.03237e+06	955450	1.03784e+06	0.992756	1.32404e+06	1.3931e+06	1.39395e+06	1.37036e+06	0.881352	1.1264	-7.2	-7.58	1
67	1	941683	1.03116e+06	999669	990837	1.03408	1.73644e+06	1.6627e+06	1.90969e+06	1.76961e+06	0.994354	1.03995	-7.18	-5.56	1
12	1	1.00189e+06	1.03302e+06	1.07652e+06	1.03714e+06	0.885215	1.61674e+06	1.58296e+06	1.76298e+06	1.65423e+06	0.872325	1.01478	-7.18	-5.94	1
30	1	1.18012e+06	1.19525e+06	1.28298e+06	1.21945e+06	0.986313	1.3842e+06	1.59709e+06	1.59263e+06	1.52464e+06	0.98952	0.996759	-7.17	-7.2	1
45	1	1.1123e+06	1.17426e+06	1.15106e+06	1.14587e+06	1.18323	1.85208e+06	1.75564e+06	1.89778e+06	1835165	1.02867	1.15025	-7.14	-5.68	1
36	1	1.20837e+06	1.14107e+06	1.34275e+06	1.23073e+06	1.02658	1.76118e+06	1.73161e+06	2.00899e+06	1.83393e+06	0.96172	1.06744	-7.08	-7.05	1
20	1	1.30941e+06	1.22785e+06	1.16035e+06	1.23254e+06	1.02081	1.46247e+06	1.5978e+06	1.59694e+06	1.5524e+06	1.0641	0.959317	-7.08	-7.77	1
54	1	1.07642e+06	1.04854e+06	1.03849e+06	1.05448e+06	1.06093	1.77619e+06	1.52884e+06	1.80282e+06	1.70262e+06	0.923871	1.14835	-7.05	-5.33	1
42	1	1.32701e+06	1.15075e+06	1.18544e+06	1.22107e+06	0.983802	1.4055e+06	1.65508e+06	1.59682e+06	1.55246e+06	0.987176	0.996583	-7.03	-5.48	1
39	1	1.21078e+06	1.12883e+06	1.12555e+06	1.15505e+06	0.930614	1.46817e+06	1.57931e+06	1.51283e+06	1.5201e+06	0.966599	0.962772	-7.03	-7.19	1
3	1	952016	1.01826e+06	1.119e+06	1.02976e+06	0.951652	1.31234e+06	1.32745e+06	1.72098e+06	1.45359e+06	0.727718	1.30772	-6.99	-5.06	1
23	1	1.01276e+06	1.10286e+06	1.07445e+06	1.06336e+06	0.890421	1.65341e+06	1.60927e+06	1.76992e+06	1.67753e+06	0.888179	1.00253	-6.96	-6.93	1
47	1	929221	977898	1.033e+06	980041	1.01199	1.75076e+06	1.75771e+06	1.88406e+06	1.79751e+06	1.00757	1.00439	-6.95	-5.7	1
2	1	1.00932e+06	967022	1.03477e+06	1.0037e+06	0.927571	203130	157154	239679	199988	0.100121	9.2645	-6.92	-5.56	1
76	1	918198	989126	1.0847e+06	997342	1.02	1.6988e+06	1.53896e+06	1.76677e+06	1.66818e+06	0.988648	1.03171	-6.92	-7.37	1
58	1	1.10893e+06	972561	1.06787e+06	1.04979e+06	0.983469	1.44419e+06	1.35452e+06	1.46147e+06	1.42006e+06	0.940073	1.04616	-6.91	-5.31	1
78	1	1.15011e+06	914086	1.19049e+06	1.0849e+06	1.07648	1.21546e+06	1.38787e+06	1.41791e+06	1.34041e+06	0.947657	1.13594	-6.87	-5.36	1
60	1	1.17198e+06	1.20169e+06	1.09833e+06	1.15733e+06	1.08422	1.39825e+06	1.53249e+06	1.55701e+06	1.49592e+06	0.990292	1.09485	-6.86	-6.8	1
10	1	1.09336e+06	1.03596e+06	1.15011e+06	1.09314e+06	0.945098	1.44075e+06	1.54213e+06	1.50378e+06	1.49555e+06	0.893393	1.05787	-6.85	-6.78	1
74	1	923432	924464	1.10188e+06	983260	1.00559	1.45562e+06	1.51936e+06	1.61688e+06	1.53062e+06	0.907125	1.10855	-6.84	-6.62	1
18	1	1.08358e+06	1.07139e+06	999883	1.05162e+06	0.870968	1.05252e+06	933381	1.15656e+06	1.04749e+06	0.718006	1.21304	-6.78	-6.09	1
62	1	1.13065e+06	1.01724e+06	1.05479e+06	1.06756e+06	1.00012	1.40079e+06	1.59296e+06	1.59686e+06	1.5302e+06	1.01299	0.987296	-6.78	-5.05	1
21	1	1.20626e+06	1.30569e+06	1.25686e+06	1.25627e+06	1.04046	1.28728e+06	1.62214e+06	1.59975e+06	1.50306e+06	1.03028	1.00988	-6.75	-7.09	1
15	1	1.11495e+06	1.12851e+06	1.16201e+06	1.13516e+06	0.968871	1.80111e+06	1.7577e+06	1.88977e+06	1.81619e+06	0.957733	1.01163	-6.74	-7.07	1
51	1	1.25375e+06	1.08063e+06	1.06565e+06	1133343	1.07234	1.48051e+06	1.51222e+06	1.51184e+06	1501522	1.0019	1.07031	-6.73	-5.03	1
57	1	1.00619e+06	958601	1.0186e+06	994467	1.00055	1.83116e+06	1.69483e+06	1.87508e+06	1.80036e+06	0.976905	1.0242	-6.73	-5.56	1
25	1	1.05835e+06	1.20912e+06	1.14453e+06	1.13733e+06	0.952366	1.72912e+06	1.74279e+06	1.83952e+06	1.77048e+06	0.937388	1.01598	-6.72	-7.26	1
27	1	1.11949e+06	1.16631e+06	1.29407e+06	1.19329e+06	0.999224	1.82672e+06	1.78258e+06	1.98885e+06	1.86605e+06	0.987991	1.01137	-6.72	-7.41	1
52	1	1.08872e+06	1.03895e+06	1.07978e+06	1.06915e+06	1.0116	1.43488e+06	1.62331e+06	1.51599e+06	1524729	1.01738	0.994319	-6.7	-6.64	1
38	1	1.04961e+06	1.12851e+06	1.04457e+06	1.07423e+06	0.865497	1.36895e+06	1.45292e+06	1.44554e+06	1.42247e+06	0.904515	0.956863	-6.65	-7.95	1
79	1	1.08262e+06	1.09001e+06	1.17358e+06	1.1154e+06	1.10675	1.36298e+06	1.4631e+06	1.47025e+06	1.43211e+06	1.01248	1.0931	-6.64	-6.95	1
55	1	1.09912e+06	1.04702e+06	1.20163e+06	1.11592e+06	1.12274	1.76435e+06	1.66267e+06	1.83494e+06	1.75399e+06	0.951743	1.17967	-6.63	-6.18	1
35	1	1.06404e+06	1.11275e+06	1.26801e+06	1.14827e+06	0.957798	1.7795e+06	1.68591e+06	1.80485e+06	1.75675e+06	0.921249	1.03967	-6.58	-8.24	1
26	1	1.13855e+06	1.14351e+06	1.2355e+06	1.17252e+06	0.981831	1.76961e+06	1.75091e+06	1.96086e+06	1.82713e+06	0.967383	1.01494	-6.58	-5.75	1
11	1	1.02546e+06	964148	1.02292e+06	1.00418e+06	0.857076	1.60497e+06	1.5079e+06	1.7078e+06	1.60689e+06	0.847362	1.01146	-6.57	-6.72	1
28	1	1.13077e+06	1.14153e+06	1.1037e+06	1.12533e+06	0.910192	1.33843e+06	1.49849e+06	1.37496e+06	1.40396e+06	0.911197	0.998897	-6.57	-8.01	1
50	1	1.23179e+06	1.25528e+06	1.09001e+06	1.19236e+06	1.12818	1.49566e+06	1.52336e+06	1.59375e+06	1537588	1.02596	1.09963	-6.51	-5.1	1
19	1	1.28731e+06	1.15716e+06	1.08962e+06	1.17803e+06	0.975664	1.42735e+06	1.56036e+06	1.56333e+06	1.51701e+06	1.03984	0.938278	-6.47	-7.25	1
61	1	1.18215e+06	1.08142e+06	1.03387e+06	1.09915e+06	1.02971	1.38687e+06	1.60967e+06	1.54099e+06	1.51251e+06	1.00128	1.0284	-6.46	-5.35	1
29	1	1.09393e+06	1.12405e+06	1.09699e+06	1.10499e+06	0.893734	1.32204e+06	1.49419e+06	1.57833e+06	1.46485e+06	0.950718	0.940062	-6.44	-7.58	1
1	1	1.0471e+06	965255	1.13049e+06	1.04761e+06	0.968151	1.70871e+06	1.67533e+06	1.56855e+06	1.65086e+06	0.82648	1.17141	-6.43	-6.69	1
37	1	1.09457e+06	1.1783e+06	1.24276e+06	1.17188e+06	0.97749	1.76763e+06	1.78765e+06	1.9747e+06	1.84332e+06	0.966648	1.01122	-6.42	-7.64	1
63	1	934023	954619	1.01632e+06	968322	1.01058	1.53609e+06	1.38519e+06	1.5325e+06	1.48459e+06	0.834202	1.21144	-6.41	-7.13	1
7	1	680374	783573	710341	724763	0.626608	184997	195471	164549	181673	0.108525	5.77384	-6.36	-6.64	1
49	1	1.18385e+06	1.11984e+06	1.08017e+06	1127951	1.06724	1.37867e+06	1.50061e+06	1.53132e+06	1.4702e+06	0.980998	1.08791	-6.36	-5.39	1
46	1	1.02185e+06	1.02826e+06	1.00643e+06	1.01885e+06	1.05206	1.82112e+06	1.76023e+06	1.92614e+06	1.83583e+06	1.02904	1.02237	-6.26	-5.48	1
48	1	1.18734e+06	1.14763e+06	1.06446e+06	1.13315e+06	1.07216	1.34859e+06	1.44844e+06	1.50174e+06	1.43292e+06	0.956124	1.12136	-6.23	-6.37	1
53	1	1.0054e+06	1.012e+06	1.05085e+06	1.02275e+06	1.029	1.59588e+06	1.48889e+06	1.69028e+06	1.59169e+06	0.863676	1.19142	-6.22	-5.63	1
22	1	1.01484e+06	1.0277e+06	943192	995242	0.833384	1.59619e+06	1.55468e+06	1.67911e+06	1.60999e+06	0.852421	0.977668	-6.13	-8	1
17	1	1.13227e+06	1.07215e+06	972100	1.05884e+06	0.876951	1.32804e+06	1.46495e+06	1.32913e+06	1.37404e+06	0.941846	0.931098	-6.08	-7.78	1
34	1	1.02657e+06	1.09473e+06	1.05953e+06	1.06028e+06	0.884401	1.56704e+06	1.60044e+06	1.75415e+06	1.64054e+06	0.860307	1.02801	-6.07	-6.19	1
9	1	1.24502e+06	1.18649e+06	1.2246e+06	1.2187e+06	1.05365	1.65887e+06	1.61487e+06	1.82604e+06	1.69993e+06	1.01548	1.03759	-6	-7.64	1
59	1	1.13382e+06	1.13167e+06	1.11384e+06	1.12644e+06	1.05528	1.55389e+06	1.47236e+06	1.51082e+06	1.51236e+06	1.00118	1.05404	-7.12	-4.88
41	1	1.32969e+06	1.29225e+06	1.24596e+06	1.2893e+06	1.03878	1.51074e+06	1.63656e+06	1.59153e+06	1.57961e+06	1.00444	1.03419	-6.95	-4.78
16	1	1.04532e+06	1.19267e+06	1.23094e+06	1.15631e+06	0.986924	1.78758e+06	1.74462e+06	1.8527e+06	1.79497e+06	0.94654	1.04266	-6.59	-3.85
80	1	1.22013e+06	1.17728e+06	1.10116e+06	1.16619e+06	1.15714	1.39041e+06	1.53643e+06	1.57267e+06	1.49983e+06	1.06037	1.09127	-6.11	-2.78
8	1	1.25451e+06	1.13575e+06	1.20044e+06	1.1969e+06	1.0348	1.55372e+06	1.72074e+06	1.64613e+06	1.6402e+06	0.979801	1.05613	-6.06	-4.76
40	1	1.14416e+06	1.22252e+06	1.19024e+06	1.18564e+06	0.955257	1.45589e+06	1.53161e+06	1.55006e+06	1.51252e+06	0.961779	0.993219	-3.52	-6.76
56	1	1.04435e+06	1.07759e+06	1.01579e+06	1.04591e+06	1.0523	1.79197e+06	1.69213e+06	1.87533e+06	1.78648e+06	0.969374	1.08555	-3.51	-1.93
32	1	1.20064e+06	1.22743e+06	1.11701e+06	1.18169e+06	0.955775	1.41042e+06	1.59573e+06	1.55999e+06	1.52205e+06	0.987837	0.967542	-2.93	-6.61
72	1	1.14185e+06	1.05759e+06	1.04069e+06	1.08004e+06	1.03312	1.48941e+06	1.54914e+06	1.51708e+06	1.51854e+06	0.976654	1.05782	-2.67	-3.33
64	1	1.01032e+06	1.02614e+06	1.0203e+06	1.01892e+06	1.06339	1.7007e+06	1.56029e+06	1.55552e+06	1.60551e+06	0.902143	1.17874	-2.36	-5.47
	0	1.32825e+06	1.14211e+06	1.2163e+06	1.22889e+06	1.26895	1.3352e+06	1.68077e+06	1.60934e+06	1.54177e+06	0.864216	1.46833
	0	1.25754e+06	1.16852e+06	1.138e+06	1.18802e+06	0.990958	1.31334e+06	1.53583e+06	1.53064e+06	1.45993e+06	0.765596	1.29436
	0	1.19205e+06	1.17854e+06	1.18757e+06	1.18605e+06	0.993165	1.28817e+06	1.6347e+06	1.53907e+06	1.48731e+06	0.787467	1.26121
	0	1.2494e+06	1.13412e+06	1.18441e+06	1.18931e+06	1.01509	1.37873e+06	1.68856e+06	1.73783e+06	1.60171e+06	0.84463	1.20182
DMSO	30	968487	814391	1.09167e+06	958182	1	1.76871e+06	1.78297e+06	1.7873e+06	1.77966e+06	1	1
DMSO	30	962687	909202	1.10988e+06	993924	1	1.85321e+06	1.87501e+06	1.80053e+06	1.84292e+06	1	1
DMSO	30	1.1723e+06	936297	1.06205e+06	1.05689e+06	1	1.36799e+06	1.63563e+06	1.49242e+06	1.49868e+06	1	1
DMSO	30	1.19315e+06	988449	1.0207e+06	1.06743e+06	1	1.42139e+06	1.57008e+06	1.54028e+06	1.51058e+06	1	1
DMSO	30	1.06332e+06	1.04264e+06	1.14027e+06	1.08208e+06	1	1.89097e+06	1.95294e+06	2.14848e+06	1.99746e+06	1	1
DMSO	30	1.14093e+06	1.15412e+06	1.21984e+06	1.17163e+06	1	1.92934e+06	1.84757e+06	1.91212e+06	1.89634e+06	1	1
DMSO	30	1.00498e+06	958834	1.05965e+06	1.00782e+06	1	1.27054e+06	1.51071e+06	1.4621e+06	1.41445e+06	1	1
DMSO	30	898760	958614	1.076e+06	977790	1	1.63379e+06	1.82169e+06	1.60652e+06	1.68733e+06	1	1
DMSO	30	1.07018e+06	1.04147e+06	1.0246e+06	1.04542e+06	1	1.4459e+06	1.63137e+06	1.58726e+06	1.55484e+06	1	1
DMSO	30	1.2663e+06	1.20802e+06	1.2492e+06	1.24117e+06	1	1.3676e+06	1.74947e+06	1.60082e+06	1.57263e+06	1	1
DMSO	30	1.14307e+06	1.16289e+06	1.16398e+06	1156645	1	1.49396e+06	1.83899e+06	1.68908e+06	1674012	1	1
DMSO	30	1.1018e+06	1.06898e+06	1.41187e+06	1.19422e+06	1	1.76322e+06	1.90441e+06	1.99857e+06	1.88873e+06	1	1
DMSO	30	964490	805416	1.13538e+06	968428	1	1.74333e+06	1.85031e+06	1.7584e+06	1.78401e+06	1	1
DMSO	30	1.24623e+06	1.24756e+06	1.12845e+06	1.20741e+06	1	1.29862e+06	1.54001e+06	1.53802e+06	1.45888e+06	1	1
DMSO	30	1.09695e+06	1.15267e+06	1.34696e+06	1.19886e+06	1	1.78703e+06	2.05095e+06	1.88279e+06	1.90693e+06	1	0.999999
DMSO	30	1.32829e+06	1.17396e+06	1.20686e+06	1.23637e+06	1	1.33791e+06	1.76632e+06	1.51813e+06	1.54079e+06	1	0.999999
	0	1.26149e+06	1.1198e+06	1.1201e+06	1.16713e+06	0.940345	1.86936e+06	1.68432e+06	1.88251e+06	1.81207e+06	1.15225	0.816094
	0	1.11886e+06	1.1181e+06	1.2388e+06	1.15859e+06	0.937088	1.87913e+06	1.67707e+06	1.81549e+06	1.79056e+06	1.16211	0.806368
	0	1.01931e+06	1.14116e+06	1.16e+06	1.10682e+06	0.916689	1.82406e+06	1.69478e+06	1.86814e+06	1.79566e+06	1.23084	0.744766
