# Supplementary material for: Targeting transcription factors through an IMiD independent zinc finger domain
Source: EMBO Mol Med. 2025 May 14;17(6):1393–416. doi: 10.1038/s44321-025-00241-3 (PMC12163085; doi:10.1038/s44321-025-00241-3)
Supplement: Supplementary file 10 — Source data Fig. 2 [file 44321_2025_241_MOESM10_ESM.zip]

Archive with 4 entries (3 files):
- Figure 2/
- Figure 2/Fig 2A.xlsx
- Figure 2/Fig 2B.xlsx
- Figure 2/Fig 2C.xlsx
