# Supplementary material for: Targeting transcription factors through an IMiD independent zinc finger domain
Source: EMBO Mol Med. 2025 May 14;17(6):1393–416. doi: 10.1038/s44321-025-00241-3 (PMC12163085; doi:10.1038/s44321-025-00241-3)
Supplement: Supplementary file 10 — Source data Fig. 2 [file 44321_2025_241_MOESM10_ESM.zip › Figure 2/Fig 2C.xlsx]

## Sheet: Sheet1
uM (Log)		H661			H838			H552			H2030			CAL51
-3.9914	106.03	112.739	104.349	105.038	98.8254	95.9115	99.2903	98.5108	90.3868	122.965	122.778	107.372	102.042	103.993	102.881
-3.29073	90.8527	98.3301	105.479	88.5263	115.886	99.8184	99.9237	90.3625	90.4356	105.869	116.156	98.688	103.704	104.311	101.746
-2.59176	103.987	99.7832	107.951	99.6122	121.486	95.9332	95.344	92.5914	95.003	113.075	110.528	101.247	103.184	100.272	98.3718
-1.89279	93.5419	92.0943	101.086	89.5627	95.2169	98.2285	115.416	104.796	92.5914	90.3639	91.8175	84.065	113.784	97.0279	96.4281
-1.19382	92.768	88.9208	102.088	97.5122	120.113	78.3303	128.68	110.898	95.7703	87.4319	77.4802	70.1625	91.9916	91.3269	88.9352
-0.49485	29.9984	27.738	24.2916	74.3962	85.2271	65.2258	108.584	110.313	92.4574	69.9389	75.0203	60.1363	56.9908	56.5645	52.547
0.20412	21.8864	22.7772	22.8385	33.9378	35.3975	32.6464	96.1601	92.969	94.0286	76.0142	93.6066	71.5913	31.6795	30.1187	28.6519
0.90309	7.54972	8.65211	7.17669	26.5309	27.7573	26.71	83.7001	86.8912	86.9156	65.5284	77.9399	81.9405	10.0677	10.6096	9.33789
1.60206	7.64437	7.80026	5.99635	21.707	20.1062	17.3822	56.4537	54.2613	54.2126	59.7512	55.6637	55.3531	6.27424	6.51268	5.48665
2.30103	2.57782	2.80609	3.81383	1.24985	1.42892	1.15761	20.0846	20.2308	17.5999	27.9333	27.1009	23.5104	1.88829	2.0328	1.98222
