# Supplementary material for: Targeting transcription factors through an IMiD independent zinc finger domain
Source: EMBO Mol Med. 2025 May 14;17(6):1393–416. doi: 10.1038/s44321-025-00241-3 (PMC12163085; doi:10.1038/s44321-025-00241-3)
Supplement: Supplementary file 11 — Source data Fig. 4 [file 44321_2025_241_MOESM11_ESM.zip]

Archive with 7 entries (6 files):
- Figure 4/
- Figure 4/Fig 4A.png
- Figure 4/Fig 4B.png
- Figure 4/FIg 4C(i).png
- Figure 4/FIg 4C(ii).png
- Figure 4/FIg 4C(iii).png
- Figure 4/FIg 4C(iv).png
