# Supplementary material for: Targeting transcription factors through an IMiD independent zinc finger domain
Source: EMBO Mol Med. 2025 May 14;17(6):1393–416. doi: 10.1038/s44321-025-00241-3 (PMC12163085; doi:10.1038/s44321-025-00241-3)
Supplement: Supplementary file 12 — Source data Fig. 5 [file 44321_2025_241_MOESM12_ESM.zip]

Archive with 11 entries (10 files):
- Figure 5/
- Figure 5/Fig 5C (iii).png
- Figure 5/Fig 5C (iv).xlsx
- Figure 5/Fig 5C (v).xlsx
- Figure 5/Fig 5C (vi).xlsx
- Figure 5/Fig 5C (vii).xlsx
- Figure 5/Fig 5D.xlsx
- Figure 5/Fig 5E.xlsx
- Figure 5/Fig 5F.xlsx
- Figure 5/Fig 5G.xlsx
- Figure 5/Fig5a.xlsx
