# Supplementary material for: Targeting transcription factors through an IMiD independent zinc finger domain
Source: EMBO Mol Med. 2025 May 14;17(6):1393–416. doi: 10.1038/s44321-025-00241-3 (PMC12163085; doi:10.1038/s44321-025-00241-3)
Supplement: Supplementary file 12 — Source data Fig. 5 [file 44321_2025_241_MOESM12_ESM.zip › Figure 5/Fig 5C (iv).xlsx]

## Sheet: Sheet1
Days	Vehicle control													SH6
0	90.2	66.3	91	89.9	79.8	80.3	64.2	76.1	99.5	68.9	78.4	68.5	93	72.4	78.6	97.8	90.9	78.4	75.7	73.7	80.5	69.8	81.6	84	89.9	64.9
4	119	111.1	133.5	134.8	158.7	153.5	123.9	94	128.9	106.6	89.9	110.4	127.3	80.9	69.9	106	113.7	103.6	110.2	93.3	91	75.3	103.8	102.4	122.9	103.1
6	159.9	225.6	163.1	158.9	170.4	166.3	136.9	136.4	140	136	95.9	135	132.8	77.9	62.4	117.2	102.2	107.5	130.3	93.3	139.3	74.1	150.9	131.5	126.9	108.5
9	192.5	272.3	266.2	218.4	203.9	217.5	218.8	141.9	221.2	161.2	201.1	143.4	155.9	75.6	78	121.1	104.2	110.2	133.5	97.5	142.3	63.3	153.3	137.4	132.1	97.5
11	247.2	292.9	304.2	354.3	235.8	304.8	315.4	181	238	172.2	269.1	200.2	181.6	69.9	82.5	121.3	105.4	118.3	123.8	97	146	60.2	156.9	140.8	132.7	92.5
13	318.4	330.9	357.7	419.6	312.4	414.8	462.1	217.3	283.7	185.7	285.3	247.2	339.3	103.6	94	122.3	116.6	125.3	129.6	109.6	142.7	66	168	141.2	138.5	101.1
16	341.2	391.7	467.7	505.4	327.5	444.8	488.6	224.1	348	196	288.8	294.3	479.2	96.8	101.1	123.6	122.8	132.8	130.8	114.8	146.3	116.1	168.3	153.8	153.5	111.5
18	370.6	435.7	572.9	559	345.3	516.2	559.8	262.4	360.1	214.9	296.2	365.1	492	82.4	107.6	128.7	131.3	139.2	132.7	139.7	147.7	155.2	173.7	154.8	155.4	119
20	400	484	670.8	651.8	382.7	586.1	643.1	288.4	376.9	300.5	311.7	388.9	632.6	104.2	112	130.9	135.7	152.8	134.3	144.6	207.1	130.7	179.1	156.2	156.7	122.4
23	454.9	572.9	809.7	590.1	447.8	600.7	764.1	310.1	486.9	326.1	312.7	461.5	718.6	230.9	120.8	147.8	136.7	154.6	151.4	162.4	221	190.1	184.4	169.9	178.4	131.5
25	501.2	659.3	849	714.3	656.5	611.6	651.8	319.2	634.5	672.7	353.1	599.3	857.4	200.6	127.4	153.8	137.6	150.7	161.5	168.7	221.9	152.1	186.2	157.6	187.8	133.5
27	797.8	776.9	934.7	871.3	821.7	880.6	743.6	611.5	1128.8	877.4	550.2	647.3	918.6	208.9	131.9	154.3	135.4	154.7	162.5	173.7	228.2	155.9	189.4	169.8	188.8	136.9
30	824.9	845.9	1231.5	925.8	887.1	1086.1	893.6	670.8	1217.2	946.6	577.3	894.3	1168.5	201	159	197	136.7	159.3	185.3	174.8	230	161.2	212.9	170.5	190.4	144.8
32	914.4	951	1358.7	989.4	1022.5	1100.3	989.4	725	1232.8	994.7	583.5	808.4	1459.4	190.2	159.9	198.6	100.3	159.7	149.6	153.8	200.5	140.8	185.8	172	187.5	120.6
34	1024.1	945.6	1554.2	1001.4	1017.7	1122.1	1076.3	970	1451.8	1296	600.7	876.4	1746.5	192	158.9	196	120.3	161.1	152.1	182.4	203.4	167.7	174.1	189.9	188.4	120.4
37	1293.9	1069.5	1628.1	1256.7	1310.2	1162.3	1158.1	1259.1	1448.1	1417.4	976.1	1049.9	2044.8	196.2	151.2	217.6	114.2	153.7	147.2	188	249.6	173.5	178.4	182.9	180.1	104.6
39	1331.9	1485.9	1886.9	1350	1447.7	1377.8	1419.8	1425.7	1512.6	1494	1013.7	1141.4	2552	199.3	149.9	249.1	121.8	159.9	151.6	177.2	332.8	191.2	164.2	238.3	173.3	113.8
