# Supplementary material for: Targeting transcription factors through an IMiD independent zinc finger domain
Source: EMBO Mol Med. 2025 May 14;17(6):1393–416. doi: 10.1038/s44321-025-00241-3 (PMC12163085; doi:10.1038/s44321-025-00241-3)
Supplement: Supplementary file 12 — Source data Fig. 5 [file 44321_2025_241_MOESM12_ESM.zip › Figure 5/Fig 5C (v).xlsx]

## Sheet: Sheet1
	Vehicle control	SH6 50mg/kg
	1331.9	199.3
	1485.9	149.9
	1886.9	249.1
	1350	121.8
	1447.7	159.9
	1377.8	151.6
	1419.8	177.2
	1425.7	332.8
	1512.6	191.2
	1494	164.2
	1013.7	238.3
	1141.4	173.3
	2552	113.8
