# Supplementary material for: Targeting transcription factors through an IMiD independent zinc finger domain
Source: EMBO Mol Med. 2025 May 14;17(6):1393–416. doi: 10.1038/s44321-025-00241-3 (PMC12163085; doi:10.1038/s44321-025-00241-3)
Supplement: Supplementary file 12 — Source data Fig. 5 [file 44321_2025_241_MOESM12_ESM.zip › Figure 5/Fig 5C (vi).xlsx]

## Sheet: Sheet1
Days	Control													SH6 50mg/kg
0	18.6	18.9	16.7	18.4	19	16.9	17.7	18.8	17.6	18.2	17	17.8	17.9	18.8	18.4	19.1	18.3	18.1	17.7	17.2	17.9	18.9	17.4	17.8	18	17.6
4	18.8	18.5	17.1	19.3	19.4	17.5	17.2	19.4	17.5	17.9	17.6	17.8	17.7	18.9	18	18	18.5	17.7	17.4	17.6	17.8	18.8	17.3	18.3	18.3	17.4
6	18.8	18.3	17.4	19	19.3	17.9	17.6	19	18	17.9	17.7	18.4	18.5	18.8	18.4	16.2	17.1	17.8	17.3	19.4	17.6	19.2	17.2	18.5	19.3	17.8
8	18.2	18.8	17.3	19.5	19.3	17.7	17.9	19.3	18.5	18.2	18.3	18.7	18.6	18.9	18.8	18.8	17.5	17.8	19.4	17.9	17.8	19.4	18.4	18.7	18.5	17.5
11	18.7	18.9	18	18.4	19.4	18.4	18	19.5	18.6	18.6	18.9	18.8	19.1	19.3	19.2	18.3	17.7	17.8	19.7	18.4	17.6	19.6	18.3	18.6	18.8	17.8
13	18.8	18.5	18.5	18.7	19.8	18.8	18.2	19.8	19.1	18.7	19	19.5	19.3	19.8	19.6	18.5	17.5	19.3	19.8	17.8	18	20	18.8	18.5	18.6	17.8
15	18.6	18.6	19.2	18.8	19.5	19.2	18.8	19.9	19.6	19.2	19.6	19.9	19.6	20.2	19.6	18.3	17.7	19.4	19.7	17.6	18.2	20.6	18.3	18.6	18.7	17.9
18	19.4	19.3	19.5	19.2	19.9	19.6	19.7	20.2	19.3	19.4	19.5	20	19	20.6	19.4	18.4	17.9	18.5	20.1	17.8	18.3	20.8	18.6	19	18.8	18.2
20	19.4	19.7	19.9	19.4	19.5	19.9	19.9	19.9	19.7	19.8	19.6	19.9	19.4	20.9	19.5	18.6	18.2	19	20.2	18.2	18.5	20.6	19	19.1	18.7	18.6
22	19.8	19.7	19.4	19.8	19.9	20.2	19.7	19.8	19.7	19.9	19.6	20.1	19.9	20.8	19.4	18.8	18.6	18.9	20.6	18.4	18.6	20.8	19.7	19	18.9	18.5
25	19.8	19.9	19.4	19.8	19.9	20.2	20.1	19.8	19.8	20.2	19.7	20.3	19.8	20.9	19.6	18.8	18.7	19	20.3	18.7	18.8	20.6	19.5	19.1	19.2	18.9
27	19.8	19.9	19.6	19.8	19.9	20.5	20.1	19.9	19.9	20.5	19.9	20.4	19.9	20.6	19.7	18.8	18.9	19.2	20.6	18.8	18.6	20.6	19.6	19.2	19.4	19.2
29	19.9	20.3	19.8	19.9	20.1	20.6	19.9	20.2	19.9	20.4	20	20.6	20	20.9	19.6	18.9	18.8	19.4	20.7	18.9	18.8	20.8	19.8	19.2	19.6	19.3
32	20	20	19.6	19.7	19.8	20.3	19.7	20.3	19.9	20.4	19.9	20.3	20	20.8	19.7	19	18.9	19.5	20.5	18.9	18.7	20.8	19.8	19.1	19.3	19.5
34	19.9	20.2	19.8	19.9	19.8	20.3	19.5	20.2	19.8	20.4	20	20.2	19.8	20.8	19.6	18.9	18.8	19.6	20.3	18.9	18.9	20.6	19.8	19.3	19.4	19.5
37	19.9	20	19.7	19.6	20	20.1	19.6	20.2	19.8	20.6	19.9	20.1	19.2	20.6	19.6	19.2	19.1	19.4	20	19	18.6	20.5	19.7	19.3	19.6	19.9
39	20	19.9	19.6	19.4	19.9	20.4	19.3	20.1	19.9	20.7	19.9	20.3	19	20.7	19.8	19.3	19.2	19.6	20.1	19.1	18.6	20.6	19.9	19.5	19.5	20.1
