# Supplementary material for: Targeting transcription factors through an IMiD independent zinc finger domain
Source: EMBO Mol Med. 2025 May 14;17(6):1393–416. doi: 10.1038/s44321-025-00241-3 (PMC12163085; doi:10.1038/s44321-025-00241-3)
Supplement: Supplementary file 12 — Source data Fig. 5 [file 44321_2025_241_MOESM12_ESM.zip › Figure 5/Fig 5C (vii).xlsx]

## Sheet: Fig 5C(vi)
Control	SH6
20	20.7
19.9	19.8
19.6	19.3
19.4	19.2
19.9	19.6
20.4	20.1
19.3	19.1
20.1	18.6
19.9	20.6
20.7	19.9
19.9	19.5
20.3	19.5
19	20.1
