# Supplementary material for: Targeting transcription factors through an IMiD independent zinc finger domain
Source: EMBO Mol Med. 2025 May 14;17(6):1393–416. doi: 10.1038/s44321-025-00241-3 (PMC12163085; doi:10.1038/s44321-025-00241-3)
Supplement: Supplementary file 12 — Source data Fig. 5 [file 44321_2025_241_MOESM12_ESM.zip › Figure 5/Fig 5D.xlsx]

## Sheet: Fig 5D
Days	#1	#2	#3	#4
1	23.9	22.4	21	21.7
2	23.5	22.3	20.8	20.4
3	23.7	23.2	21.5	22.7
4	23.4	23	21.6	22.8
5	23	22.7	21.4	23.2
6	22.9	21.8	19.9	23.4
7	22.4	20.8	19.6	23.2
8	21.8	20.7	18.1	22.9
9	21.4	21.1	18.9	22.4
10	21.8	21.5	20.4	23.3
11	23.1	22.8	21.9	23.6
12	24.1	23.7	22.2	24.9
