# Supplementary material for: Targeting transcription factors through an IMiD independent zinc finger domain
Source: EMBO Mol Med. 2025 May 14;17(6):1393–416. doi: 10.1038/s44321-025-00241-3 (PMC12163085; doi:10.1038/s44321-025-00241-3)
Supplement: Supplementary file 12 — Source data Fig. 5 [file 44321_2025_241_MOESM12_ESM.zip › Figure 5/Fig 5E.xlsx]

## Sheet: Fig 5E
microsomal stability assay
Time (min)	SH6 (% remaining)		Verapamil (% remaining)
0	100	100	100	100
5	80.13	78.27	48.9	47.26
10	63.75	63.62	31.65	24.13
30	41.18	42.32	6.31	4.21
60	24.58	27.29	1.81	0.78
