# Supplementary material for: Targeting transcription factors through an IMiD independent zinc finger domain
Source: EMBO Mol Med. 2025 May 14;17(6):1393–416. doi: 10.1038/s44321-025-00241-3 (PMC12163085; doi:10.1038/s44321-025-00241-3)
Supplement: Supplementary file 12 — Source data Fig. 5 [file 44321_2025_241_MOESM12_ESM.zip › Figure 5/Fig 5F.xlsx]

## Sheet: Fig 5F
hERG current inhibition assay
uM	SH6 (% inhibition)		Amitriptyline (% inhibition)
0.3	1.12	-0.24	5.54	17.23
1	8.31	14.06	17.26	32.64
3	24.72	21.06	51.41	59.01
10	39.36	30.65	67.02
30	59.28		94.43
