# Supplementary material for: Targeting transcription factors through an IMiD independent zinc finger domain
Source: EMBO Mol Med. 2025 May 14;17(6):1393–416. doi: 10.1038/s44321-025-00241-3 (PMC12163085; doi:10.1038/s44321-025-00241-3)
Supplement: Supplementary file 12 — Source data Fig. 5 [file 44321_2025_241_MOESM12_ESM.zip › Figure 5/Fig 5G.xlsx]

## Sheet: Fig 5G
Plasma concentration of SH6
Time (hr)	Intra Venous (ng/ml)			Oral (ng/ml)
0.08	4240.51	3654.12	4021.2
0.25	3959.18	2812.2	3055.8	4091.45	2935.11	5427.87
0.5	1912.27	1846.11	2331.25	2470.16	2816.27	3256.17
1	948.53	1371.53	1210.7	1412.08	2523.88	2345.55
2	675.27	381.15	350.26	1433.24	1588.76	1961.99
4	52.55	65.73	126.37	194.23	642.26	631.61
6	170.47	143.86	108.29	57.86	97.63	93.73
8	67.82	20.74	37.02	142.41	399.3	217.02
