# Supplementary material for: Targeting transcription factors through an IMiD independent zinc finger domain
Source: EMBO Mol Med. 2025 May 14;17(6):1393–416. doi: 10.1038/s44321-025-00241-3 (PMC12163085; doi:10.1038/s44321-025-00241-3)
Supplement: Supplementary file 12 — Source data Fig. 5 [file 44321_2025_241_MOESM12_ESM.zip › Figure 5/Fig5a.xlsx]

## Sheet: Fig 5a
Viability assay
Log (uM)	SNU398 (%)			THLE2 (%)			THLE3 (%)
25	14.0087	16.6885	15.0077	40.0211	42.4117	62.3186	55.7526	47.3692	53.5248
12.5	12.9261	16.3027	16.2608	42.1234	45.3577	52.8995	61.4588	60.638	54.6778
6.25	16.6197	18.9884	20.5615	45.6741	38.2282	66.7742	67.5754	56.0848	51.1407
3.125	20.4628	23.2442	22.1526	47.3475	47.0733	65.9729	72.9298	63.413	60.4426
1.5625	24.0398	27.533	29.6026	56.5091	50.3498	70.3307	58.9575	59.9932	52.665
0.78125	25.1135	30.8468	27.0545	44.3593	48.4866	61.1852	70.5848	57.5895	55.1664
0.390625	34.2353	44.8705	35.5183	52.0865	49.0631	69.979	66.4419	63.4716	64.7809
0.195313	54.6772	60.0277	57.4825	71.3728	70.6346	97.9237	74.669	76.2714	72.5585
0.097656	84.4921	85.5718	89.0022	86.7569	94.7583	102.262	83.5019	85.3779	79.0854
