# Supplementary material for: Targeting transcription factors through an IMiD independent zinc finger domain
Source: EMBO Mol Med. 2025 May 14;17(6):1393–416. doi: 10.1038/s44321-025-00241-3 (PMC12163085; doi:10.1038/s44321-025-00241-3)
Supplement: Supplementary file 13 — Source data Fig. 3 [file 44321_2025_241_MOESM13_ESM.zip]

Archive with 8 entries (7 files):
- Figure 3/
- Figure 3/Fig 3A.png
- Figure 3/Fig 3B.xlsx
- Figure 3/Fig 3C.xlsx
- Figure 3/Fig 3D.png
- Figure 3/Fig 3E.xlsx
- Figure 3/Fig 3F.png
- Figure 3/Fig 3G.png
