# Supplementary material for: Targeting transcription factors through an IMiD independent zinc finger domain
Source: EMBO Mol Med. 2025 May 14;17(6):1393–416. doi: 10.1038/s44321-025-00241-3 (PMC12163085; doi:10.1038/s44321-025-00241-3)
Supplement: Supplementary file 13 — Source data Fig. 3 [file 44321_2025_241_MOESM13_ESM.zip › Figure 3/Fig 3B.xlsx]

## Sheet: Sheet1
uM (Log)	Lenalidomide			SH6			DMSO control			TSA control
1.30103	1479160	1117160	970280	55640	80360	66840
1	1051560	1084680	1005000	51040	123040	82880
0.69897	975320	1056360	1281840	78160	87840	52840
0.39794	1176920	1128320	1318680	143800	126600	88760
0.09691	986360	1251160	1200360	129560	116960	107760
-0.20412	1499240	1179000	1428440	245440	175040	153440
-0.50515	1424640	1405720	1061920	299080	321000	273760
-0.80618	1415800	1624200	1413760	1579000	1380080	1492000
-1.10721	1727840	1347720	1471400	1501200	1424120	1363600
-1.40824	1301920	1535400	1421400	1487680	1278640	1412480
-1.70927	1510200	1258200	1220440	1603600	1593760	1415760
-2.0103	1377080	1176040	1400400	1237920	1179160	1640720
							1703840	1690120	1802920	10160	6600	7480
							(1% DMSO)			(20uM TSA)
