# Supplementary material for: Targeting transcription factors through an IMiD independent zinc finger domain
Source: EMBO Mol Med. 2025 May 14;17(6):1393–416. doi: 10.1038/s44321-025-00241-3 (PMC12163085; doi:10.1038/s44321-025-00241-3)
Supplement: Supplementary file 13 — Source data Fig. 3 [file 44321_2025_241_MOESM13_ESM.zip › Figure 3/Fig 3C.xlsx]

## Sheet: Fig 3C
Relative Luciferase activity(RLU)
uM	SH6			Lenalidomide
40	4.68151	4.59488	4.64034	5.16559	5.21509	5.19848
20	4.89875	4.76078	4.88414	5.27683	5.29179	5.21002
10	5.13789	5.19709	5.15291	5.29697	5.25365	5.23811
5	5.20939	5.24899	5.24768	5.27008	5.19972	5.29287
2.5	5.22007	5.30456	5.1788	5.27824	5.2102	5.30355
1.25	5.21288	5.13968	5.18241	5.28352	5.22974	5.26141
0.625	5.25606	5.25554	5.24247	5.20134	5.2797	5.19894
0.3125	5.21504	5.2192	5.23711	5.08161	5.24248	5.19843
