# Supplementary material for: Targeting transcription factors through an IMiD independent zinc finger domain
Source: EMBO Mol Med. 2025 May 14;17(6):1393–416. doi: 10.1038/s44321-025-00241-3 (PMC12163085; doi:10.1038/s44321-025-00241-3)
Supplement: Supplementary file 13 — Source data Fig. 3 [file 44321_2025_241_MOESM13_ESM.zip › Figure 3/Fig 3E.xlsx]

## Sheet: Fig3E 24hr
Cell viability assay
Log (uM)	SH6			SH6+MLN			DMSO control			TSA control
-0.10721	762600	735480	789160	1016880	937480	917040		634480	840760	28560	64520	45280
0.19382	894720	825760	810600	872440	1018800	830560
0.49485	621440	688640	635600	821360	869960	882160
0.79588	773120	642320	730160	718640	778400	787400
1.09691	635880	545320	498480	752440	727720	716920
1.39794	632680	562800	479800	586120	542640	658720
1.69897	405200	488600	512520	466000	524440	465120
2	239640	348880	361360	519480	442120	340080

## Sheet: Fig 3E 48hr
Log (uM)	SH6			SH6+MLN			DMSO control			TSA control
-0.10721	563760	454880	524440	907360	1043240	888080	1442200	1625280	1253280	13600	9080	23200
0.19382	665520	579680	647200	1108960	1068880	1099360
0.49485	545400	414200	415640	995160	1115240	1167200
0.79588	186680	243560	274320	776320	770800	859640
1.09691	170760		391560	602800	666240	718120
1.39794	244840	229960	207800	480360	527800	552560
1.69897	254640	242600	262480	411880	368040	469880
2	179200	118440	115680	198400	169800	193720

## Sheet: Fig 3E 72hr
Log (uM)	SH6			SH6+MLN			DMSO			TSA control
-0.10721	30630	25890	33763	34358	52181	41363	155085	153528	207434	2255	2052	1448
0.19382	24528	27931	23982	32128	43856	50406
0.49485	11082	14648	12127	39624	35354	29227
0.79588	8877	5400	9610	20740	18103	23744
1.09691	6574	7235	6068	19203	17628	20394
1.39794	8154	9209	7140	15361	14916	19167
1.69897	3266	4700	4301	9648	10579	11942
2	2315	1688	2119	1884	1928	2518
